# Supplementary material for: Aneuploidy related transcriptional changes in endometrial cancer link low expression of chromosome 15q genes to poor survival
Source: Oncotarget. 2016 Dec 25;8(6):9696–707. doi: 10.18632/oncotarget.14201 (PMC5354764; doi:10.18632/oncotarget.14201)
Supplement: Supplementary file 2 [file oncotarget-08-9696-s002.xlsx]

## Sheet: FDR=0, 678 probes
Supplementary Table 3: Significance analysis of microarray (SAM) of 113 diploid versus 31 aneuploid endometrial tumors. Genes with FDR=0 and q-value <0.05 are listed.
A: Nine-gene 'aneuploidy signature', representing the genes with best discriminatory power between diploid and aneuploid tumors. Identified by the machine learning algorithm 'support vector machine',
applied on the ranked SAM-list. Dark blue: upregulated in aneuploid tumors, light blue: downregulated in aneuploid tumors.
	Order	ProbeName	GeneName	Description	Fold Change	Chromosomal location
	1	A_23_P54389	NARG2 (ICE2)	Homo sapiens NMDA receptor regulated 2 (NARG2), transcript variant 1, mRNA [NM_024611]	-1.468	15q22.2
	2	A_23_P93940	PGAM2	Homo sapiens phosphoglycerate mutase 2 (muscle) (PGAM2), mRNA [NM_000290]	2.287	7p13-p12
	3	A_23_P3215	DTWD1	Homo sapiens x 009 protein mRNA, complete cds. [AF168717]	-1.522	15q21.2
	4	A_24_P348892	CCDC32 (c15orf57)	Homo sapiens coiled-coil domain containing 32 (CCDC32), mRNA [NM_052849]	-1.498	15q15.1
	5	A_24_P914088	THC2527647	Q59GY2_HUMAN (Q59GY2) Ribosomal protein L4 variant (Fragment), partial (51%) [THC2527647]	-1.645	15q22.31 (location of ribosomal protein L4, RPL4)
	6	A_23_P26254	NDUFAF1	Homo sapiens NADH dehydrogenase (ubiquinone) 1 alpha subcomplex, assembly factor 1 (NDUFAF1), mRNA [NM_016013]	-1.548	15q11.2-q21.3
	7	A_23_P37475	C15orf44 (VWA9)	Homo sapiens chromosome 15 open reading frame 44 (C15orf44), mRNA [NM_030800]	-1.360	15q22.31
	8	A_23_P159877	RAB39B	Homo sapiens RAB39B, member RAS oncogene family (RAB39B), mRNA [NM_171998]	1.931	Xq28
	9	A_23_P10401	PPP2R3A	Homo sapiens protein phosphatase 2 (formerly 2A), regulatory subunit B'', alpha (PPP2R3A), transcript variant 1, mRNA [NM_002718]	1.539	3q22.2-q22.3
B: Remaining ranked SAM list with FDR=0 and q-value<0.05. Positive fold change: upregulated in aneuploid compared to diploid tumors
	Order	ProbeName	GeneName	Description	Fold Change
	10	A_23_P37503	MYO1E	Homo sapiens myosin IE (MYO1E), mRNA [NM_004998]	-1.735
	11	A_32_P224234	AK123450	Homo sapiens cDNA FLJ41456 fis, clone BRSTN2012320. [AK123450]	1.519
	12	A_23_P129058	USP8	Homo sapiens ubiquitin specific peptidase 8 (USP8), mRNA [NM_005154]	-1.477
	13	A_23_P151059	FAM90A1	Homo sapiens family with sequence similarity 90, member A1 (FAM90A1), mRNA [NM_018088]	2.304
	14	A_23_P77066	SNRPN	Homo sapiens small nuclear ribonucleoprotein polypeptide N (SNRPN), transcript variant 4, mRNA [NM_022807]	-2.287
	15	A_23_P45999	FBXO2	Homo sapiens F-box protein 2 (FBXO2), mRNA [NM_012168]	3.678
	16	A_24_P176284	BBS4	Homo sapiens Bardet-Biedl syndrome 4 (BBS4), mRNA [NM_033028]	-1.626
	17	A_24_P643028	FAM90A1	Homo sapiens family with sequence similarity 90, member A1 (FAM90A1), mRNA [NM_018088]	2.116
	18	A_23_P122582	C6orf106	Homo sapiens chromosome 6 open reading frame 106 (C6orf106), transcript variant 1, mRNA [NM_024294]	1.409
	19	A_23_P328642	ALS2CR11	Homo sapiens amyotrophic lateral sclerosis 2 (juvenile) chromosome region, candidate 11 (ALS2CR11), mRNA [NM_152525]	1.332
	20	A_23_P14734	RPS27L	Homo sapiens ribosomal protein S27-like (RPS27L), mRNA [NM_015920]	-1.692
	21	A_23_P77310	ZFP106	Homo sapiens zinc finger protein 106 homolog (mouse) (ZFP106), mRNA [NM_022473]	-1.402
	22	A_24_P383330	LOC152663	PREDICTED: Homo sapiens similar to 60S ribosomal protein L7a (LOC152663), mRNA [XM_087499]	-1.600
	23	A_23_P42322	COL11A2	Homo sapiens collagen, type XI, alpha 2 (COL11A2), transcript variant 1, mRNA [NM_080680]	2.337
	24	A_24_P375813	RPL7A	Homo sapiens ribosomal protein L7a (RPL7A), mRNA [NM_000972]	-1.782
	25	A_24_P313334	AK094846	Homo sapiens cDNA FLJ37527 fis, clone BRCAN2011946. [AK094846]	-1.604
	26	A_32_P43826	AL832540	Homo sapiens mRNA; cDNA DKFZp547A0117 (from clone DKFZp547A0117). [AL832540]	2.083
	27	A_24_P87763	EEF2	Homo sapiens eukaryotic translation elongation factor 2 (EEF2), mRNA [NM_001961]	-1.652
	28	A_32_P7193	A_32_P7193	Unknown	1.847
	29	A_23_P146728	ALG2	Homo sapiens asparagine-linked glycosylation 2 homolog (S. cerevisiae, alpha-1,3-mannosyltransferase) (ALG2), mRNA [NM_033087]	-1.432
	30	A_23_P112774	PTP4A3	Homo sapiens protein tyrosine phosphatase type IVA, member 3 (PTP4A3), transcript variant 1, mRNA [NM_032611]	1.840
	31	A_24_P68088	TCAM1	Homo sapiens testicular cell adhesion molecule 1 homolog (mouse) (TCAM1) on chromosome 17 [NR_002947]	2.048
	32	A_32_P12065	BC029473	Homo sapiens cDNA clone IMAGE:4723680, **** WARNING: chimeric clone ****. [BC029473]	1.949
	33	A_23_P20437	TIGD5	Homo sapiens tigger transposable element derived 5 (TIGD5), mRNA [NM_032862]	1.572
	34	A_23_P161659	SYT13	Homo sapiens synaptotagmin XIII (SYT13), mRNA [NM_020826]	3.680
	35	A_24_P677734	KRTAP4-7	Homo sapiens mRNA; cDNA DKFZp686I16170 (from clone DKFZp686I16170). [BX648343]	-1.612
	36	A_32_P100641	THC2654357	Q8N2W6_HUMAN (Q8N2W6) C9orf119 protein (OTTHUMP00000022228) (Fragment), partial (28%) [THC2654357]	1.438
	37	A_24_P251688	ABCF3	Homo sapiens ATP-binding cassette, sub-family F (GCN20), member 3 (ABCF3), mRNA [NM_018358]	1.364
	38	A_24_P70117	DTWD1	Homo sapiens DTW domain containing 1 (DTWD1), mRNA [NM_020234]	-1.59
	39	A_23_P16632	ZNF257	Homo sapiens zinc finger protein 257 (ZNF257), mRNA [NM_033468]	1.911
	40	A_23_P409988	PHC3	Homo sapiens polyhomeotic homolog 3 (Drosophila) (PHC3), mRNA [NM_024947]	1.403
	41	A_32_P222751	AI669333	ty31a04.x1 NCI_CGAP_Ut2 Homo sapiens cDNA clone IMAGE:2280654 3', mRNA sequence [AI669333]	1.720
	42	A_32_P121226	THC2529323	Unknown	2.168
	43	A_23_P133974	C6orf106	Homo sapiens chromosome 6 open reading frame 106 (C6orf106), transcript variant 1, mRNA [NM_024294]	1.886
	44	A_23_P206077	ISG20L1	Homo sapiens interferon stimulated exonuclease gene 20kDa-like 1 (ISG20L1), mRNA [NM_022767]	-1.659
	45	A_24_P520767	LOC149351	Homo sapiens hypothetical protein LOC149351, mRNA (cDNA clone IMAGE:5273076). [BC036441]	1.561
	46	A_23_P88703	TP53BP1	Homo sapiens tumor protein p53 binding protein, 1 (TP53BP1), mRNA [NM_005657]	-1.348
	47	A_23_P77360	CIAO1	Homo sapiens cytosolic iron-sulfur protein assembly 1 homolog (S. cerevisiae) (CIAO1), mRNA [NM_004804]	1.531
	48	A_32_P2342	BX641010	Homo sapiens mRNA; cDNA DKFZp686G01227 (from clone DKFZp686G01227). [BX641010]	1.657
	49	A_24_P247493	A_24_P247493	Unknown	-1.629
	50	A_24_P903680	FAM90A10	Unknown	2.295
	51	A_24_P714618	BC011779	Homo sapiens cDNA clone IMAGE:3941306, partial cds. [BC011779]	2.118
	52	A_23_P77174	PIGB	Homo sapiens phosphatidylinositol glycan anchor biosynthesis, class B (PIGB), mRNA [NM_004855]	-1.467
	53	A_23_P90444	MGC10433	Homo sapiens hypothetical protein MGC10433 (MGC10433), mRNA [NM_024321]	1.436
	54	A_23_P26094	SLTM	Homo sapiens SAFB-like, transcription modulator (SLTM), transcript variant 1, mRNA [NM_024755]	-1.422
	55	A_24_P93855	FOXP4	Homo sapiens forkhead box P4 (FOXP4), transcript variant 1, mRNA [NM_001012426]	1.649
	56	A_32_P91042	CR610374	full-length cDNA clone CS0DI065YP13 of Placenta Cot 25-normalized of Homo sapiens (human). [CR610374]	-1.748
	57	A_23_P208812	ZNF507	Homo sapiens zinc finger protein 507 (ZNF507), mRNA [NM_014910]	1.403
	58	A_32_P183367	BRUNOL4	PREDICTED: Homo sapiens bruno-like 4, RNA binding protein (Drosophila) (BRUNOL4), mRNA [XM_001128998]	1.908
	59	A_24_P303390	EHMT2	Homo sapiens euchromatic histone-lysine N-methyltransferase 2 (EHMT2), transcript variant NG36/G9a-SPI, mRNA [NM_025256]	1.594
	60	A_23_P152087	FAM82C	Homo sapiens family with sequence similarity 82, member C (FAM82C), mRNA [NM_018145]	-1.342
	61	A_32_P49959	BX111592	BX111592 Soares_testis_NHT Homo sapiens cDNA clone IMAGp998D162621, mRNA sequence [BX111592]	2.679
	62	A_32_P65926	LOC728315	RST28773 Athersys RAGE Library Homo sapiens cDNA, mRNA sequence [BG209258]	-1.555
	63	A_24_P408603	RAB39B	Homo sapiens RAB39B, member RAS oncogene family (RAB39B), mRNA [NM_171998]	1.410
	64	A_23_P420092	DENND4A	Homo sapiens mRNA; cDNA DKFZp313L197 (from clone DKFZp313L197). [AL833317]	-1.25
	65	A_23_P101392	TMEM38A	Homo sapiens transmembrane protein 38A (TMEM38A), mRNA [NM_024074]	1.878
	66	A_23_P99967	BBS4	Homo sapiens Bardet-Biedl syndrome 4 (BBS4), mRNA [NM_033028]	-1.491
	67	A_23_P257726	C9orf156	Homo sapiens chromosome 9 open reading frame 156 (C9orf156), mRNA [NM_016481]	-1.332
	68	A_23_P433820	THAP8	Homo sapiens THAP domain containing 8 (THAP8), mRNA [NM_152658]	1.460
	69	A_24_P925664	THC2545454	Unknown	-1.682
	70	A_23_P90533	POP4	Homo sapiens processing of precursor 4, ribonuclease P/MRP subunit (S. cerevisiae) (POP4), mRNA [NM_006627]	1.463
	71	A_23_P37497	MYO1E	Human myosin-IC mRNA, complete cds. [U14391]	-1.518
	72	A_32_P17364	THC2664263	Unknown	1.575
	73	A_23_P80839	MAP6D1	Homo sapiens MAP6 domain containing 1 (MAP6D1), mRNA [NM_024871]	1.726
	74	A_24_P921264	THC2549847	Unknown	1.653
	75	A_24_P207995	L1CAM	Homo sapiens L1 cell adhesion molecule (L1CAM), transcript variant 1, mRNA [NM_000425]	1.512
	76	A_23_P108244	COX6B1	Homo sapiens cytochrome c oxidase subunit Vib polypeptide 1 (ubiquitous) (COX6B1), mRNA [NM_001863]	1.442
	77	A_23_P69437	YEATS2	Homo sapiens YEATS domain containing 2 (YEATS2), mRNA [NM_018023]	1.510
	78	A_32_P440095	LOC222699	Homo sapiens transducer of ERBB2, 2 pseudogene (LOC222699) on chromosome 6 [NR_002936]	1.469
	79	A_24_P912404	A_24_P912404	Unknown	1.497
	80	A_23_P37424	SPATA5L1	Homo sapiens spermatogenesis associated 5-like 1 (SPATA5L1), mRNA [NM_024063]	-1.378
	81	A_23_P363301	PDCL2	Homo sapiens phosducin-like 2 (PDCL2), mRNA [NM_152401]	1.571
	82	A_23_P101480	MAST1	Homo sapiens microtubule associated serine/threonine kinase 1 (MAST1), mRNA [NM_014975]	1.995
	83	A_23_P205188	TMCO3	Homo sapiens transmembrane and coiled-coil domains 3 (TMCO3), mRNA [NM_017905]	-1.519
	84	A_32_P50655	THC2637707	ALU8_HUMAN (P39195) Alu subfamily SX sequence contamination warning entry, partial (8%) [THC2637707]	-1.431
	85	A_23_P108075	SLC7A10	Homo sapiens solute carrier family 7, (neutral amino acid transporter, y+ system) member 10 (SLC7A10), mRNA [NM_019849]	1.886
	86	A_23_P1956	MGC3196	MGC3196 protein (Fragment). [Source:Uniprot/SPTREMBL;Acc:Q86YD4] [ENST00000307366]	1.480
	87	A_24_P272548	ENST00000338509	PREDICTED: Homo sapiens similar to 60S ribosomal protein L7a (Surfeit locus protein 3) (LOC133748), mRNA [XR_018895]	-1.690
	88	A_32_P205100	LOC158345	PREDICTED: Homo sapiens similar to ribosomal protein L4 (LOC158345), mRNA [XR_017130]	-1.801
	89	A_23_P84872	SECISBP2	Homo sapiens SECIS binding protein 2 (SECISBP2), mRNA [NM_024077]	-1.417
	90	A_23_P502425	MRPL47	Homo sapiens mitochondrial ribosomal protein L47 (MRPL47), nuclear gene encoding mitochondrial protein, transcript variant 1, mRNA [NM_020409]	1.512
	91	A_23_P110076	WDR53	Homo sapiens WD repeat domain 53 (WDR53), mRNA [NM_182627]	1.333
	92	A_23_P146512	GOLPH2	Homo sapiens golgi phosphoprotein 2 (GOLPH2), transcript variant 1, mRNA [NM_016548]	-2.163
	93	A_23_P206177	SNAP23	Homo sapiens synaptosomal-associated protein, 23kDa (SNAP23), transcript variant 1, mRNA [NM_003825]	-1.973
	94	A_23_P145507	EYA4	Homo sapiens eyes absent homolog 4 (Drosophila) (EYA4), transcript variant 1, mRNA [NM_004100]	1.577
	95	A_23_P9214	NANS	Homo sapiens N-acetylneuraminic acid synthase (sialic acid synthase) (NANS), mRNA [NM_018946]	-1.769
	96	A_32_P132589	ZYG11A	ZYG-11A early embryogenesis protein. [Source:Uniprot/SPTREMBL;Acc:Q6WRX3] [ENST00000371528]	1.943
	97	A_24_P314179	ETS2	Homo sapiens v-ets erythroblastosis virus E26 oncogene homolog 2 (avian) (ETS2), mRNA [NM_005239]	-2.012
	98	A_23_P164148	MLX	Homo sapiens MAX-like protein X (MLX), transcript variant 3, mRNA [NM_170607]	-1.375
	99	A_23_P37164	MYH6	Homo sapiens myosin, heavy chain 6, cardiac muscle, alpha (cardiomyopathy, hypertrophic 1) (MYH6), mRNA [NM_002471]	1.622
	100	A_23_P143414	C20orf52	Homo sapiens chromosome 20 open reading frame 52 (C20orf52), nuclear gene encoding mitochondrial protein, mRNA [NM_080748]	1.554
	101	A_23_P73420	NIBP	Homo sapiens NIK and IKK{beta} binding protein (NIBP), mRNA [NM_031466]	1.451
	102	A_24_P247006	DENND2C	Homo sapiens DENN/MADD domain containing 2C (DENND2C), mRNA [NM_198459]	1.206
	103	A_23_P322043	SMG5	Homo sapiens Smg-5 homolog, nonsense mediated mRNA decay factor (C. elegans) (SMG5), mRNA [NM_015327]	1.402
	104	A_23_P129118	PDCD7	Homo sapiens programmed cell death 7 (PDCD7), mRNA [NM_005707]	-1.343
	105	A_23_P49041	TMEM62	Homo sapiens transmembrane protein 62 (TMEM62), mRNA [NM_024956]	-1.697
	106	A_23_P22422	PNMA3	Homo sapiens paraneoplastic antigen MA3 (PNMA3), mRNA [NM_013364]	2.956
	107	A_32_P224149	FKBP15	Peptidyl-prolyl cis-trans isomerase (EC 5.2.1.8) (Fragment). [Source:Uniprot/SPTREMBL;Acc:Q5T1M2] [ENST00000238256]	-1.324
	108	A_23_P202844	FBXO3	Homo sapiens F-box protein 3 (FBXO3), transcript variant 1, mRNA [NM_012175]	-1.633
	109	A_23_P2692	COG3	Homo sapiens component of oligomeric golgi complex 3 (COG3), mRNA [NM_031431]	-1.444
	110	A_24_P313597	BECN1	Homo sapiens beclin 1 (coiled-coil, myosin-like BCL2 interacting protein) (BECN1), mRNA [NM_003766]	-1.518
	111	A_23_P89155	CDK3	Homo sapiens cyclin-dependent kinase 3 (CDK3), mRNA [NM_001258]	1.342
	112	A_24_P287189	TOLLIP	Homo sapiens toll interacting protein (TOLLIP), mRNA [NM_019009]	-1.429
	113	A_24_P201960	C14orf65	Homo sapiens chromosome 14 open reading frame 65, mRNA (cDNA clone MGC:21009 IMAGE:4746548), complete cds. [BC031990]	1.355
	114	A_32_P107097	AA663883	ae74b06.s1 Stratagene schizo brain S11 Homo sapiens cDNA clone IMAGE:969875 3' similar to gb:X51408_cds1 N-CHIMAERIN (HUMAN);, mRNA sequence [AA663883]	1.296
	115	A_23_P129413	DPEP3	Homo sapiens dipeptidase 3 (DPEP3), mRNA [NM_022357]	1.749
	116	A_23_P4425	FLII	Homo sapiens flightless I homolog (Drosophila) (FLII), mRNA [NM_002018]	-1.326
	117	A_23_P99853	KIAA1370	Homo sapiens KIAA1370 (KIAA1370), mRNA [NM_019600]	-1.512
	118	A_24_P207150	UBE3A	Homo sapiens ubiquitin protein ligase E3A (human papilloma virus E6-associated protein, Angelman syndrome) (UBE3A), transcript variant 3, mRNA [NM_130839]	-1.488
	119	A_24_P64401	MGC16291	Homo sapiens hypothetical protein MGC16291, mRNA (cDNA clone MGC:16291 IMAGE:3834089), complete cds. [BC007394]	1.645
	120	A_23_P68487	BMP7	Homo sapiens bone morphogenetic protein 7 (osteogenic protein 1) (BMP7), mRNA [NM_001719]	4.075
	121	A_23_P397019	bA16L21.2.1	Homo sapiens DnaJ-like protein (bA16L21.2.1), mRNA [NM_001015882]	-1.297
	122	A_24_P942068	CR601835	full-length cDNA clone CS0DF019YG19 of Fetal brain of Homo sapiens (human). [CR601835]	1.816
	123	A_32_P88892	RPL7A	Homo sapiens ribosomal protein L7a (RPL7A), mRNA [NM_000972]	-1.554
	124	A_23_P425587	MED11	Homo sapiens mediator of RNA polymerase II transcription, subunit 11 homolog (S. cerevisiae) (MED11), mRNA [NM_001001683]	-1.297
	125	A_24_P192840	THC2509288	ALU4_HUMAN (P39191) Alu subfamily SB2 sequence contamination warning entry, partial (29%) [THC2509288]	-1.558
	126	A_23_P323488	LOC375748	Homo sapiens RAD26L hypothetical protein (LOC375748), mRNA [NM_001010895]	-1.294
	127	A_32_P20221	AK095738	Homo sapiens cDNA FLJ38419 fis, clone FEBRA2009846. [AK095738]	-1.602
	128	A_23_P88470	TRPM7	Homo sapiens transient receptor potential cation channel, subfamily M, member 7 (TRPM7), mRNA [NM_017672]	-1.433
	129	A_32_P99055	WNK3	Homo sapiens WNK lysine deficient protein kinase 3 (WNK3), transcript variant 1, mRNA [NM_020922]	1.576
	130	A_23_P40194	DDX27	Homo sapiens DEAD (Asp-Glu-Ala-Asp) box polypeptide 27 (DDX27), mRNA [NM_017895]	1.427
	131	A_24_P375683	LOC731113	PREDICTED: Homo sapiens hypothetical protein LOC731113 (LOC731113), mRNA [XR_015663]	-1.640
	132	A_23_P406448	RAB9B	Homo sapiens RAB9B, member RAS oncogene family (RAB9B), mRNA [NM_016370]	1.260
	133	A_23_P123608	JAK2	Homo sapiens Janus kinase 2 (a protein tyrosine kinase) (JAK2), mRNA [NM_004972]	-1.420
	134	A_23_P167227	HADH	Homo sapiens hydroxyacyl-Coenzyme A dehydrogenase (HADH), nuclear gene encoding mitochondrial protein, mRNA [NM_005327]	-1.683
	135	A_23_P140648	CYFIP1	Homo sapiens cytoplasmic FMR1 interacting protein 1 (CYFIP1), transcript variant 1, mRNA [NM_014608]	-1.420
	136	A_23_P54809	CLDN9	Homo sapiens claudin 9 (CLDN9), mRNA [NM_020982]	1.607
	137	A_24_P128068	UBE2O	Homo sapiens ubiquitin-conjugating enzyme E2O, mRNA (cDNA clone IMAGE:4303741). [BC007822]	1.385
	138	A_24_P113341	C19orf12	Homo sapiens chromosome 19 open reading frame 12 (C19orf12), transcript variant 2, mRNA [NM_031448]	1.440
	139	A_23_P377318	CILP2	Homo sapiens cartilage intermediate layer protein 2 (CILP2), mRNA [NM_153221]	1.254
	140	A_24_P157156	FLJ39660	Homo sapiens hypothetical protein FLJ39660, mRNA (cDNA clone IMAGE:4556987), complete cds. [BC062449]	1.675
	141	A_23_P29504	THC2500665	BC008589 SENP5 protein {Homo sapiens} (exp=-1; wgp=0; cg=0), partial (10%) [THC2500665]	1.421
	142	A_23_P52531	FAM24B	Homo sapiens family with sequence similarity 24, member B (FAM24B), mRNA [NM_152644]	1.880
	143	A_23_P17242	ABHD1	Homo sapiens abhydrolase domain containing 1 (ABHD1), mRNA [NM_032604]	1.752
	144	A_23_P42004	SLC22A16	Homo sapiens solute carrier family 22 (organic cation transporter), member 16 (SLC22A16), mRNA [NM_033125]	2.214
	145	A_23_P10172	TSP50	Homo sapiens testes-specific protease 50 (TSP50), mRNA [NM_013270]	1.706
	146	A_23_P77286	C15orf29	Homo sapiens chromosome 15 open reading frame 29 (C15orf29), mRNA [NM_024713]	-1.323
	147	A_23_P28582	FLJ14082	Homo sapiens cDNA FLJ14082 fis, clone HEMBB1002300. [AK024144]	1.885
	148	A_23_P398574	BCAM	Homo sapiens basal cell adhesion molecule (Lutheran blood group) (BCAM), transcript variant 1, mRNA [NM_005581]	1.517
	149	A_23_P258281	GPR172A	Homo sapiens G protein-coupled receptor 172A (GPR172A), mRNA [NM_024531]	1.613
	150	A_23_P123727	ZCCHC6	Homo sapiens zinc finger, CCHC domain containing 6 (ZCCHC6), mRNA [NM_024617]	-1.395
	151	A_23_P391637	TBC1D24	Homo sapiens TBC1 domain family, member 24 (TBC1D24), mRNA [NM_020705]	1.432
	152	A_23_P205855	AK000336	Homo sapiens cDNA FLJ20329 fis, clone HEP10185, highly similar to AJ009771 Homo sapiens mRNA for putative RING finger protein. [AK000336]	-1.605
	153	A_24_P41371	CC2D1A	Homo sapiens coiled-coil and C2 domain containing 1A (CC2D1A), mRNA [NM_017721]	1.223
	154	A_24_P296280	FAM82C	Homo sapiens family with sequence similarity 82, member C (FAM82C), mRNA [NM_018145]	-1.388
	155	A_24_P13663	THC2613107	Q8NH31_HUMAN (Q8NH31) Seven transmembrane helix receptor, partial (5%) [THC2613107]	-1.396
	156	A_24_P535483	PRR17	Homo sapiens proline rich 17 (PRR17), mRNA [NM_207349]	2.009
	157	A_23_P339191	CBL	Homo sapiens Cas-Br-M (murine) ecotropic retroviral transforming sequence (CBL), mRNA [NM_005188]	1.401
	158	A_23_P77160	RNF111	Homo sapiens ring finger protein 111 (RNF111), mRNA [NM_017610]	-1.434
	159	A_23_P100795	STAT3	Homo sapiens signal transducer and activator of transcription 3 (acute-phase response factor) (STAT3), transcript variant 3, mRNA [NM_213662]	-1.637
	160	A_23_P73763	LAGE3	Homo sapiens L antigen family, member 3 (LAGE3), mRNA [NM_006014]	1.512
	161	A_23_P317001	BNIP2	Homo sapiens BCL2/adenovirus E1B 19kDa interacting protein 2 (BNIP2), mRNA [NM_004330]	-1.28
	162	A_24_P341376	A_24_P341376	Unknown	-1.476
	163	A_23_P99249	SUCLG2	Homo sapiens succinate-CoA ligase, GDP-forming, beta subunit (SUCLG2), mRNA [NM_003848]	-1.594
	164	A_32_P516818	ENST00000312275	C3orf55 protein (Fragment). [Source:Uniprot/SPTREMBL;Acc:Q8N6Q6] [ENST00000312275]	1.539
	165	A_24_P85498	DKFZP434B061	Homo sapiens mRNA; cDNA DKFZp434B061 (from clone DKFZp434B061); partial cds. [AL117481]	1.551
	166	A_32_P83776	C1orf96	Homo sapiens chromosome 1 open reading frame 96 (C1orf96), mRNA [NM_145257]	2.161
	167	A_23_P3982	C17orf37	Homo sapiens chromosome 17 open reading frame 37 (C17orf37), mRNA [NM_032339]	1.667
	168	A_24_P14531	TM9SF4	Homo sapiens transmembrane 9 superfamily protein member 4 (TM9SF4), mRNA [NM_014742]	1.364
	169	A_24_P313109	UFM1	Homo sapiens ubiquitin-fold modifier 1 (UFM1), mRNA [NM_016617]	-1.382
	170	A_32_P98975	CCDC32	Homo sapiens coiled-coil domain containing 32 (CCDC32), mRNA [NM_052849]	-1.333
	171	A_23_P106522	INOC1	Homo sapiens INO80 complex homolog 1 (S. cerevisiae) (INOC1), mRNA [NM_017553]	-1.282
	172	A_23_P370635	MBOAT2	Homo sapiens membrane bound O-acyltransferase domain containing 2 (MBOAT2), mRNA [NM_138799]	2.053
	173	A_24_P306594	C1orf167	Homo sapiens mRNA; cDNA DKFZp434F1313 (from clone DKFZp434F1313). [AL834308]	1.869
	174	A_32_P78733	AA878126	AA878126 oe87f12.s1 NCI_CGAP_Co12 Homo sapiens cDNA clone IMAGE:1418639 3', mRNA sequence [AA878126]	1.725
	175	A_24_P347624	SNURF	Homo sapiens SNRPN upstream reading frame (SNURF), transcript variant 2, mRNA [NM_022804]	-1.789
	176	A_23_P78867	RYR1	Homo sapiens ryanodine receptor 1 (skeletal) (RYR1), transcript variant 1, mRNA [NM_000540]	1.816
	177	A_23_P30024	NFKB1	Homo sapiens nuclear factor of kappa light polypeptide gene enhancer in B-cells 1 (p105) (NFKB1), mRNA [NM_003998]	-1.391
	178	A_23_P88680	C15orf24	Homo sapiens chromosome 15 open reading frame 24 (C15orf24), mRNA [NM_020154]	-1.395
	179	A_23_P43800	BOP1	Homo sapiens block of proliferation 1 (BOP1), mRNA [NM_015201]	1.641
	180	A_23_P145301	NFKBIL1	Homo sapiens nuclear factor of kappa light polypeptide gene enhancer in B-cells inhibitor-like 1 (NFKBIL1), mRNA [NM_005007]	1.360
	181	A_23_P254688	TMEM108	Homo sapiens transmembrane protein 108 (TMEM108), mRNA [NM_023943]	2.104
	182	A_32_P208370	A_32_P208370	Unknown	1.203
	183	A_24_P418250	ENST00000325900	Homo sapiens hypothetical protein MGC39606, mRNA (cDNA clone MGC:39606 IMAGE:5260968), complete cds. [BC051704]	1.955
	184	A_24_P933838	ENST00000317720	Ubiquitin-associated protein 2-like (Protein NICE-4). [Source:Uniprot/SWISSPROT;Acc:Q14157] [ENST00000317720]	1.552
	185	A_23_P206684	WWP2	Homo sapiens WW domain containing E3 ubiquitin protein ligase 2 (WWP2), transcript variant 2, mRNA [NM_199424]	-1.394
	186	A_24_P222591	LOC137886	Homo sapiens hypothetical protein LOC137886 (LOC137886), mRNA [NM_001077619]	1.290
	187	A_24_P162172	KIAA1840	Homo sapiens KIAA1840 (KIAA1840), mRNA [NM_025137]	-1.367
	188	A_24_P171041	CLPX	Homo sapiens mRNA; cDNA DKFZp586J151 (from clone DKFZp586J151). [AL136922]	-1.432
	189	A_23_P28105	TSN	Homo sapiens translin (TSN), mRNA [NM_004622]	1.333
	190	A_24_P233663	PCTK1	Homo sapiens PCTAIRE protein kinase 1 (PCTK1), transcript variant 2, mRNA [NM_033018]	1.585
	191	A_23_P87310	LMO1	Homo sapiens LIM domain only 1 (rhombotin 1) (LMO1), mRNA [NM_002315]	1.952
	192	A_32_P67544	BX647764	Homo sapiens mRNA; cDNA DKFZp686E0352 (from clone DKFZp686E0352). [BX647764]	-1.409
	193	A_23_P30175	ERBB2IP	Homo sapiens erbb2 interacting protein (ERBB2IP), transcript variant 2, mRNA [NM_018695]	-1.370
	194	A_24_P85478	ARIH1	Homo sapiens mRNA for putative RING finger protein, partial. [AJ009771]	-1.321
	195	A_32_P99533	AI423557	AI423557 tf73d12.x1 NCI_CGAP_Brn23 Homo sapiens cDNA clone IMAGE:2104919 3' similar to gb:M13755 INTERFERON-INDUCED 17 KD PROTEIN (HUMAN);contains TAR1.t3 TAR1 repetitive element ;, mRNA sequence [AI423557]	1.951
	196	A_24_P920664	A_24_P920664	Unknown	-1.359
	197	A_23_P142187	HIF3A	Homo sapiens hypoxia inducible factor 3, alpha subunit (HIF3A), transcript variant 2, mRNA [NM_022462]	1.452
	198	A_32_P154473	KIF5C	Homo sapiens kinesin family member 5C (KIF5C), mRNA [NM_004522]	2.283
	199	A_32_P31355	AI685431	AI685431 tt88b11.x1 NCI_CGAP_Pr28 Homo sapiens cDNA clone IMAGE:2248605 3', mRNA sequence [AI685431]	1.657
	200	A_23_P43490	CDKN2A	Homo sapiens cyclin-dependent kinase inhibitor 2A (melanoma, p16, inhibits CDK4) (CDKN2A), transcript variant 3, mRNA [NM_058197]	2.894
	201	A_23_P110903	SRrp35	Homo sapiens serine-arginine repressor protein (35 kDa) (SRrp35), mRNA [NM_080743]	1.682
	202	A_24_P941540	A_24_P941540	Unknown	1.679
	203	A_23_P83714	ZNF707	Homo sapiens zinc finger protein 707 (ZNF707), mRNA [NM_173831]	1.573
	204	A_23_P206018	TPM1	Homo sapiens tropomyosin 1 (alpha) (TPM1), transcript variant 3, mRNA [NM_001018004]	-2.294
	205	A_32_P144710	TRA16	Homo sapiens TR4 orphan receptor associated protein TRA16 (TRA16), mRNA [NM_176880]	1.475
	206	A_23_P161197	SEC61A2	Homo sapiens Sec61 alpha 2 subunit (S. cerevisiae) (SEC61A2), mRNA [NM_018144]	1.513
	207	A_32_P191262	ACR	Homo sapiens acrosin (ACR), mRNA [NM_001097]	1.465
	208	A_23_P50399	LOC90379	Homo sapiens hypothetical protein BC002926 (LOC90379), mRNA [NM_138353]	1.405
	209	A_24_P3704	DQ786246	Homo sapiens clone HLS_IMAGE_204740 mRNA sequence. [DQ786246]	-1.831
	210	A_32_P199506	THC2662749	Unknown	1.632
	211	A_23_P152028	TRIP4	Homo sapiens thyroid hormone receptor interactor 4 (TRIP4), mRNA [NM_016213]	-1.333
	212	A_23_P342118	CCDC124	Homo sapiens coiled-coil domain containing 124 (CCDC124), mRNA [NM_138442]	1.403
	213	A_32_P35847	AI093683	AI093683 qa31d07.s1 Soares_NhHMPu_S1 Homo sapiens cDNA clone IMAGE:1688365 3', mRNA sequence [AI093683]	1.292
	214	A_32_P63643	AW007825	AW007825 wt03f01.x1 NCI_CGAP_Co3 Homo sapiens cDNA clone IMAGE:2506393 3' similar to gb:Y00282 RIBOPHORIN II PRECURSOR (HUMAN);, mRNA sequence [AW007825]	1.392
	215	A_24_P98385	RNF20	Homo sapiens ring finger protein 20 (RNF20), mRNA [NM_019592]	-1.515
	216	A_23_P329890	TMEM136	Homo sapiens transmembrane protein 136 (TMEM136), mRNA [NM_174926]	1.530
	217	A_24_P74571	PGEA1	Homo sapiens PKD2 interactor, golgi and endoplasmic reticulum associated 1 (PGEA1), transcript variant 2, mRNA [NM_001002880]	-1.432
	218	A_23_P431404	TANC2	Homo sapiens mRNA for putative ankyrin-repeat containing protein (ORF1). [AJ278120]	1.224
	219	A_32_P145443	AI161396	qb79d05.x1 Soares_fetal_heart_NbHH19W Homo sapiens cDNA clone IMAGE:1706313 3' similar to contains element PTR5 PTR5 repetitive element ;, mRNA sequence [AI161396]	1.916
	220	A_24_P36097	RPAIN	Homo sapiens RPA interacting protein (RPAIN), transcript variant 2, mRNA [NM_032308]	-1.408
	221	A_23_P343382	GPRIN2	G protein-regulated inducer of neurite outgrowth 2 (GRIN2). [Source:Uniprot/SWISSPROT;Acc:O60269] [ENST00000374314]	2.024
	222	A_24_P607880	AL832758	Homo sapiens mRNA; cDNA DKFZp686C0927 (from clone DKFZp686C0927). [AL832758]	-1.706
	223	A_23_P258978	GOLGA1	Homo sapiens golgi autoantigen, golgin subfamily a, 1 (GOLGA1), mRNA [NM_002077]	-1.289
	224	A_24_P85283	POLR3A	Homo sapiens polymerase (RNA) III (DNA directed) polypeptide A, 155kDa (POLR3A), mRNA [NM_007055]	1.384
	225	A_24_P478556	BC030102	Homo sapiens cDNA clone IMAGE:4796690. [BC030102]	1.588
	226	A_23_P352950	PNMA5	Homo sapiens paraneoplastic antigen like 5 (PNMA5), mRNA [NM_052926]	2.347
	227	A_32_P42964	LOC650200	Homo sapiens, clone IMAGE:5166551, mRNA. [BC043523]	2.027
	228	A_23_P65768	C15orf15	Homo sapiens chromosome 15 open reading frame 15 (C15orf15), mRNA [NM_016304]	-1.557
	229	A_24_P226210	CCDC100	Homo sapiens coiled-coil domain containing 100 (CCDC100), mRNA [NM_153223]	-1.388
	230	A_23_P354953	TNPO2	Homo sapiens transportin 2 (importin 3, karyopherin beta 2b) (TNPO2), mRNA [NM_013433]	1.342
	231	A_24_P363802	PSMD5	Homo sapiens proteasome (prosome, macropain) 26S subunit, non-ATPase, 5 (PSMD5), mRNA [NM_005047]	-1.313
	232	A_23_P62429	FAM127B	Homo sapiens family with sequence similarity 127, member B (FAM127B), mRNA [NM_001078172]	1.368
	233	A_24_P15621	SLC6A10P	Homo sapiens solute carrier family 6 (neurotransmitter transporter, creatine), member 10 (pseudogene) (SLC6A10P) on chromosome 16 [NR_003083]	2.007
	234	A_24_P237878	LOC348262	Homo sapiens hypothetical protein LOC348262 (LOC348262), mRNA [NM_207368]	1.362
	235	A_23_P43580	CEP110	Homo sapiens centrosomal protein 110kDa (CEP110), mRNA [NM_007018]	-1.264
	236	A_24_P296070	COG3	Homo sapiens component of oligomeric golgi complex 3 (COG3), mRNA [NM_031431]	-1.376
	237	A_23_P67271	PKN1	Homo sapiens protein kinase N1 (PKN1), transcript variant 2, mRNA [NM_002741]	1.582
	238	A_23_P161501	UBTD1	Homo sapiens ubiquitin domain containing 1 (UBTD1), mRNA [NM_024954]	1.389
	239	A_32_P71675	LOC388588	Homo sapiens, clone IMAGE:5162922, mRNA. [BC035379]	1.606
	240	A_24_P194962	ENST00000317051	similar to 60S ribosomal protein L7a (Surfeit locus protein 3) (LOC645846), mRNA [Source:RefSeq_dna;Acc:XR_017017] [ENST00000317051]	-1.277
	241	A_23_P11295	MTCP1	Homo sapiens mature T-cell proliferation 1 (MTCP1), nuclear gene encoding mitochondrial protein, transcript variant B1, mRNA [NM_001018025]	1.369
	242	A_32_P219620	EYA4	Eyes absent homolog 4 (EC 3.1.3.48). [Source:Uniprot/SWISSPROT;Acc:O95677] [ENST00000367895]	1.906
	243	A_23_P69431	RPL4	Homo sapiens ribosomal protein L4 (RPL4), mRNA [NM_000968]	-1.292
	244	A_32_P170512	THC2658030	AF311284 erythroid membrane-associated protein {Homo sapiens} (exp=-1; wgp=0; cg=0), partial (25%) [THC2658030]	1.350
	245	A_23_P152066	UBR1	Homo sapiens ubiquitin protein ligase E3 component n-recognin 1 (UBR1), mRNA [NM_174916]	-1.393
	246	A_24_P240187	LRRN1	Homo sapiens leucine rich repeat neuronal 1 (LRRN1), mRNA [NM_020873]	2.286
	247	A_24_P303852	GNAQ	Guanine nucleotide-binding protein G(q) subunit alpha (Guanine nucleotide-binding protein alpha-q). [Source:Uniprot/SWISSPROT;Acc:P50148] [ENST00000376611]	-1.456
	248	A_24_P385739	EIF5A2	Homo sapiens eukaryotic translation initiation factor 5A2 (EIF5A2), mRNA [NM_020390]	1.712
	249	A_23_P124486	PTPN9	Homo sapiens protein tyrosine phosphatase, non-receptor type 9 (PTPN9), mRNA [NM_002833]	-1.445
	250	A_23_P383227	S100A1	Homo sapiens S100 calcium binding protein A1 (S100A1), mRNA [NM_006271]	1.919
	251	A_23_P217114	ALAD	Homo sapiens aminolevulinate, delta-, dehydratase (ALAD), transcript variant 1, mRNA [NM_001003945]	-1.451
	252	A_24_P416728	AES	Homo sapiens amino-terminal enhancer of split (AES), transcript variant 3, mRNA [NM_198970]	-1.438
	253	A_23_P102575	SLC2A4RG	Homo sapiens SLC2A4 regulator (SLC2A4RG), mRNA [NM_020062]	1.616
	254	A_32_P123440	BQ130537	ij87f10.x1 Human insulinoma Homo sapiens cDNA clone IMAGE: 5778571 3', mRNA sequence [BQ130537]	1.347
	255	A_23_P213832	SPINK7	Homo sapiens serine peptidase inhibitor, Kazal type 7 (putative) (SPINK7), mRNA [NM_032566]	1.390
	256	A_23_P57227	SNTA1	Homo sapiens syntrophin, alpha 1 (dystrophin-associated protein A1, 59kDa, acidic component) (SNTA1), mRNA [NM_003098]	1.675
	257	A_23_P501961	L3MBTL	Homo sapiens l(3)mbt-like (Drosophila) (L3MBTL), transcript variant II, mRNA [NM_032107]	1.772
	258	A_23_P170467	USP3	Homo sapiens ubiquitin specific peptidase 3 (USP3), mRNA [NM_006537]	-1.420
	259	A_23_P43484	CDKN2A	Homo sapiens cyclin-dependent kinase inhibitor 2A (melanoma, p16, inhibits CDK4) (CDKN2A), transcript variant 3, mRNA [NM_058197]	2.880
	260	A_24_P281853	A_24_P281853	Unknown	1.784
	261	A_32_P406142	AK025975	Homo sapiens cDNA: FLJ22322 fis, clone HRC05532. [AK025975]	2.026
	262	A_24_P646168	AF075008	Homo sapiens full length insert cDNA YH99G08. [AF075008]	-1.366
	263	A_23_P24870	CD44	Homo sapiens CD44 molecule (Indian blood group) (CD44), transcript variant 1, mRNA [NM_000610]	-1.908
	264	A_24_P504050	TMEM170	Homo sapiens mRNA; cDNA DKFZp686O1555 (from clone DKFZp686O1555). [BX648484]	-1.354
	265	A_23_P80129	D21S2056E	Homo sapiens DNA segment on chromosome 21 (unique) 2056 expressed sequence (D21S2056E), mRNA [NM_003683]	1.427
	266	A_23_P93258	HIST1H3B	Homo sapiens histone cluster 1, H3b (HIST1H3B), mRNA [NM_003537]	1.736
	267	A_24_P125993	HGS	Homo sapiens hepatocyte growth factor-regulated tyrosine kinase substrate (HGS), mRNA [NM_004712]	1.337
	268	A_23_P85862	GON4L	Homo sapiens gon-4-like (C. elegans) (GON4L), transcript variant 2, mRNA [NM_032292]	1.445
	269	A_24_P384990	LOC642852	Homo sapiens hypothetical LOC642852, mRNA (cDNA clone IMAGE:4581955), partial cds. [BC022830]	1.812
	270	A_23_P356004	KCNIP3	Homo sapiens Kv channel interacting protein 3, calsenilin (KCNIP3), transcript variant 1, mRNA [NM_013434]	2.033
	271	A_24_P153643	DOCK3	Homo sapiens dedicator of cytokinesis 3 (DOCK3), mRNA [NM_004947]	1.797
	272	A_23_P102571	SLC2A4RG	Homo sapiens SLC2A4 regulator (SLC2A4RG), mRNA [NM_020062]	1.624
	273	A_24_P341731	A_24_P341731	Unknown	-1.710
	274	A_23_P3221	SQRDL	Homo sapiens sulfide quinone reductase-like (yeast) (SQRDL), mRNA [NM_021199]	-1.877
	275	A_23_P40734	ACR	Homo sapiens acrosin (ACR), mRNA [NM_001097]	1.384
	276	A_24_P222043	HMGA1	Homo sapiens high mobility group AT-hook 1 (HMGA1), transcript variant 2, mRNA [NM_002131]	1.553
	277	A_24_P196384	AK055252	Homo sapiens cDNA FLJ30690 fis, clone FCBBF2000576. [AK055252]	-1.367
	278	A_23_P207620	ANKFY1	Homo sapiens ankyrin repeat and FYVE domain containing 1 (ANKFY1), transcript variant 1, mRNA [NM_016376]	-1.300
	279	A_23_P149858	ELOVL3	Homo sapiens elongation of very long chain fatty acids (FEN1/Elo2, SUR4/Elo3, yeast)-like 3 (ELOVL3), mRNA [NM_152310]	1.308
	280	A_24_P246710	CADPS2	Homo sapiens Ca2+-dependent activator protein for secretion 2 (CADPS2), transcript variant 1, mRNA [NM_017954]	-1.669
	281	A_23_P77304	AP3B2	Homo sapiens adaptor-related protein complex 3, beta 2 subunit (AP3B2), mRNA [NM_004644]	1.414
	282	A_23_P259393	SFMBT1	Homo sapiens Scm-like with four mbt domains 1 (SFMBT1), transcript variant 1, mRNA [NM_001005159]	1.722
	283	A_24_P126181	TRA16	Homo sapiens TR4 orphan receptor associated protein TRA16 (TRA16), mRNA [NM_176880]	1.400
	284	A_24_P282013	MEF2B	Homo sapiens cDNA FLJ32599 fis, clone STOMA1000047. [AK057161]	1.296
	285	A_23_P112159	EIF2C2	Homo sapiens eukaryotic translation initiation factor 2C, 2 (EIF2C2), mRNA [NM_012154]	1.420
	286	A_23_P363	C1orf113	Homo sapiens chromosome 1 open reading frame 113 (C1orf113), mRNA [NM_024676]	1.788
	287	A_23_P132956	UCHL1	Homo sapiens ubiquitin carboxyl-terminal esterase L1 (ubiquitin thiolesterase) (UCHL1), mRNA [NM_004181]	4.480
	288	A_23_P111206	FKBP5	Homo sapiens FK506 binding protein 5 (FKBP5), mRNA [NM_004117]	2.292
	289	A_24_P187954	ARMC8	Homo sapiens armadillo repeat containing 8 (ARMC8), transcript variant 3, mRNA [NM_213654]	1.457
	290	A_32_P225768	A_32_P225768	Unknown	2.207
	291	A_23_P71503	C8orf51	Homo sapiens cDNA: FLJ22850 fis, clone KAT00518. [AK026503]	1.444
	292	A_23_P146654	BAG1	Homo sapiens BCL2-associated athanogene (BAG1), mRNA [NM_004323]	-1.383
	293	A_23_P31218	C7orf13	Homo sapiens processed retroposon C7orf13 (C7orf13) mRNA, partial cds. [AF439977]	1.455
	294	A_23_P49865	YBX2	Homo sapiens Y box binding protein 2 (YBX2), mRNA [NM_015982]	2.347
	295	A_24_P814096	THC2592963	Q9BIU9_ARGTR (Q9BIU9) Flagelliform silk protein (Fragment), partial (4%) [THC2592963]	-1.527
	296	A_24_P624182	CB528527	CB528527 UI-H-FT2-bjd-k-24-0-UI.s1 NCI_CGAP_FT2 Homo sapiens cDNA clone UI-H-FT2-bjd-k-24-0-UI 3', mRNA sequence [CB528527]	1.415
	297	A_23_P24709	OSBP	Homo sapiens oxysterol binding protein (OSBP), mRNA [NM_002556]	-1.401
	298	A_23_P411723	PLAG1	Homo sapiens pleiomorphic adenoma gene 1 (PLAG1), mRNA [NM_002655]	2.321
	299	A_24_P114255	MBOAT2	Homo sapiens membrane bound O-acyltransferase domain containing 2 (MBOAT2), mRNA [NM_138799]	1.718
	300	A_32_P116488	THC2677011	Unknown	1.764
	301	A_23_P55873	CC2D1A	Homo sapiens coiled-coil and C2 domain containing 1A (CC2D1A), mRNA [NM_017721]	1.506
	302	A_23_P82420	STX1A	Homo sapiens syntaxin 1A (brain) (STX1A), mRNA [NM_004603]	1.651
	303	A_23_P310410	CD1E	Homo sapiens CD1e molecule (CD1E), transcript variant 2, mRNA [NM_001042583]	-1.383
	304	A_23_P148556	ABCD1	Homo sapiens ATP-binding cassette, sub-family D (ALD), member 1 (ABCD1), mRNA [NM_000033]	1.440
	305	A_24_P234462	TMIE	Homo sapiens transmembrane inner ear (TMIE), mRNA [NM_147196]	1.301
	306	A_23_P68665	ADRM1	Homo sapiens adhesion regulating molecule 1 (ADRM1), transcript variant 1, mRNA [NM_007002]	1.284
	307	A_23_P374339	HIF3A	Homo sapiens hypoxia inducible factor 3, alpha subunit (HIF3A), transcript variant 2, mRNA [NM_022462]	1.970
	308	A_23_P51767	CD1C	Homo sapiens CD1c molecule (CD1C), mRNA [NM_001765]	-1.699
	309	A_32_P181527	CB995946	AGENCOURT_13543108 NIH_MGC_148 Homo sapiens cDNA clone IMAGE:30330694 5', mRNA sequence [CB995946]	2.003
	310	A_32_P145968	AA291137	AA291137 zs46b08.s1 NCI_CGAP_GCB1 Homo sapiens cDNA clone IMAGE:700503 3', mRNA sequence [AA291137]	1.334
	311	A_23_P258367	GLE1L	Homo sapiens GLE1 RNA export mediator-like (yeast) (GLE1L), transcript variant 2, mRNA [NM_001499]	-1.322
	312	A_23_P74449	GLOXD1	Homo sapiens glyoxalase domain containing 1 (GLOXD1), mRNA [NM_032756]	2.203
	313	A_32_P165611	KIF13B	Homo sapiens kinesin family member 13B (KIF13B), mRNA [NM_015254]	-1.638
	314	A_23_P141651	NCOR1	Homo sapiens nuclear receptor co-repressor 1 (NCOR1), mRNA [NM_006311]	-1.302
	315	A_23_P92093	CELSR3	Homo sapiens cadherin, EGF LAG seven-pass G-type receptor 3 (flamingo homolog, Drosophila) (CELSR3), mRNA [NM_001407]	1.732
	316	A_32_P110575	THC2609515	MMU67770 ribosomal protein S26 {Mus musculus} (exp=-1; wgp=0; cg=0), partial (16%) [THC2609515]	1.468
	317	A_23_P251303	KIAA0310	Homo sapiens cDNA FLJ90084 fis, clone HEMBA1005070, similar to SKIN SECRETORY PROTEIN XP2 PRECURSOR. [AK074565]	-1.369
	318	A_23_P38816	A1BG	Homo sapiens alpha-1-B glycoprotein (A1BG), mRNA [NM_130786]	1.856
	319	A_24_P922465	THC2539168	ALU1_HUMAN (P39188) Alu subfamily J sequence contamination warning entry, partial (11%) [THC2539168]	1.407
	320	A_23_P117727	MTFMT	Homo sapiens mitochondrial methionyl-tRNA formyltransferase (MTFMT), mRNA [NM_139242]	-1.404
	321	A_24_P91272	SOCS6	Homo sapiens suppressor of cytokine signaling 6 (SOCS6), mRNA [NM_004232]	-1.417
	322	A_24_P182122	ND1	NADH-ubiquinone oxidoreductase chain 1 (EC 1.6.5.3) (NADH dehydrogenase subunit 1). [Source:Uniprot/SWISSPROT;Acc:P03886] [ENST00000361390]	1.805
	323	A_24_P89843	CYHR1	Homo sapiens cysteine/histidine-rich 1 (CYHR1), mRNA [NM_032687]	1.441
	324	A_24_P59688	BC031974	Homo sapiens cDNA clone IMAGE:4837645. [BC031974]	1.273
	325	A_23_P380917	SEC11A	Homo sapiens SEC11 homolog A (S. cerevisiae) (SEC11A), mRNA [NM_014300]	-1.318
	326	A_32_P83174	A_32_P83174	Unknown	1.247
	327	A_24_P212860	C9orf156	Homo sapiens chromosome 9 open reading frame 156 (C9orf156), mRNA [NM_016481]	-1.280
	328	A_23_P37636	FAM96A	Homo sapiens family with sequence similarity 96, member A (FAM96A), transcript variant 1, mRNA [NM_032231]	-1.454
	329	A_23_P14716	ADPGK	Homo sapiens ADP-dependent glucokinase (ADPGK), mRNA [NM_031284]	-1.380
	330	A_32_P202214	LY6K	Homo sapiens mRNA; cDNA DKFZp781D082 (from clone DKFZp781D082). [CR627188]	1.247
	331	A_23_P211727	FGF12	Homo sapiens fibroblast growth factor 12 (FGF12), transcript variant 2, mRNA [NM_004113]	1.916
	332	A_23_P4899	NTF5	Homo sapiens neurotrophin 5 (neurotrophin 4/5) (NTF5), mRNA [NM_006179]	1.690
	333	A_24_P163168	PDGFC	Homo sapiens platelet derived growth factor C (PDGFC), mRNA [NM_016205]	-1.256
	334	A_24_P238836	LOC129522	PREDICTED: Homo sapiens similar to RalA-binding protein 1 (RalBP1) (Ral-interacting protein 1) (76-kDa Ral-interacting protein) (Dinitrophenyl S-glutathione ATPase) (DNP-SG ATPase) (LOC129522), mRNA [XR_019164]	1.731
	335	A_23_P90419	PBX4	Homo sapiens pre-B-cell leukemia transcription factor 4 (PBX4), mRNA [NM_025245]	1.742
	336	A_23_P128372	FKBP4	Homo sapiens FK506 binding protein 4, 59kDa (FKBP4), mRNA [NM_002014]	1.392
	337	A_23_P343411	AGRIN	Homo sapiens agrin (AGRIN), mRNA [NM_198576]	1.648
	338	A_23_P209098	GDF1	Homo sapiens growth differentiation factor 1 (GDF1), mRNA [NM_001492]	1.541
	339	A_23_P390722	IFRG15	Homo sapiens interferon responsive gene 15 (IFRG15), mRNA [NM_022347]	1.222
	340	A_23_P62634	RHCE	Homo sapiens Rh blood group, CcEe antigens (RHCE), transcript variant 1, mRNA [NM_020485]	1.462
	341	A_24_P382319	CEACAM1	Homo sapiens carcinoembryonic antigen-related cell adhesion molecule 1 (biliary glycoprotein) (CEACAM1), transcript variant 1, mRNA [NM_001712]	-2.377
	342	A_24_P238316	LOC442288	PREDICTED: Homo sapiens similar to 60S ribosomal protein L7a (LOC442288), mRNA [XR_018052]	-1.395
	343	A_23_P122563	PFDN6	Homo sapiens prefoldin subunit 6 (PFDN6), mRNA [NM_014260]	1.434
	344	A_32_P58163	C15orf29	Homo sapiens chromosome 15 open reading frame 29 (C15orf29), mRNA [NM_024713]	-1.302
	345	A_24_P313678	MED31	Homo sapiens mediator of RNA polymerase II transcription, subunit 31 homolog (S. cerevisiae) (MED31), mRNA [NM_016060]	-1.340
	346	A_23_P71948	AKNA	Homo sapiens AT-hook transcription factor (AKNA), mRNA [NM_030767]	-1.306
	347	A_23_P424878	KIAA1688	Homo sapiens KIAA1688 protein (KIAA1688), mRNA [NM_025251]	1.561
	348	A_32_P157228	AHCTF1	Homo sapiens AT hook containing transcription factor 1 (AHCTF1), mRNA [NM_015446]	1.399
	349	A_23_P502879	EDG2	Homo sapiens endothelial differentiation, lysophosphatidic acid G-protein-coupled receptor, 2 (EDG2), transcript variant 2, mRNA [NM_057159]	-1.437
	350	A_24_P917951	NOC2L	Homo sapiens nucleolar complex associated 2 homolog (S. cerevisiae), mRNA (cDNA clone IMAGE:4274902), partial cds. [BC009786]	1.471
	351	A_23_P27493	PPAN	Homo sapiens peter pan homolog (Drosophila) (PPAN), mRNA [NM_020230]	1.499
	352	A_23_P206612	USP31	Homo sapiens cDNA FLJ44483 fis, clone UTERU2033375. [AK126447]	1.445
	353	A_23_P415882	TIMM50	Homo sapiens translocase of inner mitochondrial membrane 50 homolog (S. cerevisiae) (TIMM50), mRNA [NM_001001563]	1.452
	354	A_23_P358714	KIAA1324	Homo sapiens clone DNA59770 AEPG2426 (UNQ2426) mRNA, complete cds. [AY358366]	-4.768
	355	A_24_P400027	RP1-32F7.2	Homo sapiens hypothetical protein FLJ37659 (RP1-32F7.2), mRNA [NM_173698]	1.665
	356	A_24_P865226	LOC440356	Homo sapiens cDNA FLJ27521 fis, clone TST09269. [AK131031]	1.356
	357	A_32_P141664	PBX2	Homo sapiens pre-B-cell leukemia transcription factor 2 (PBX2), mRNA [NM_002586]	1.407
	358	A_24_P414269	ALG3	Homo sapiens asparagine-linked glycosylation 3 homolog (S. cerevisiae, alpha-1,3-mannosyltransferase) (ALG3), mRNA [NM_005787]	1.405
	359	A_24_P154006	NDUFB9	Homo sapiens NADH dehydrogenase (ubiquinone) 1 beta subcomplex, 9, 22kDa (NDUFB9), mRNA [NM_005005]	1.328
	360	A_23_P27822	GPATCH1	Homo sapiens G patch domain containing 1 (GPATCH1), mRNA [NM_018025]	1.295
	361	A_24_P138022	FAM120A	Homo sapiens family with sequence similarity 120A (FAM120A), mRNA [NM_014612]	-1.347
	362	A_23_P205959	ALDH1A3	Homo sapiens aldehyde dehydrogenase 1 family, member A3 (ALDH1A3), mRNA [NM_000693]	-2.018
	363	A_23_P29803	POLR2H	Homo sapiens polymerase (RNA) II (DNA directed) polypeptide H (POLR2H), mRNA [NM_006232]	1.362
	364	A_24_P922631	LOC133874	Homo sapiens cDNA clone IMAGE:5271968. [BC092511]	1.672
	365	A_24_P417959	C14orf43	Homo sapiens chromosome 14 open reading frame 43 (C14orf43), transcript variant 1, mRNA [NM_194278]	1.706
	366	A_24_P398940	CASC4	Homo sapiens cancer susceptibility candidate 4 (CASC4), transcript variant 1, mRNA [NM_138423]	-1.311
	367	A_24_P130066	DPP8	Homo sapiens dipeptidyl-peptidase 8 (DPP8), transcript variant 2, mRNA [NM_017743]	-1.463
	368	A_23_P431853	ND2	NADH-ubiquinone oxidoreductase chain 2 (EC 1.6.5.3) (NADH dehydrogenase subunit 2). [Source:Uniprot/SWISSPROT;Acc:P03891] [ENST00000361453]	1.820
	369	A_24_P339611	PDCD5	Homo sapiens programmed cell death 5 (PDCD5), mRNA [NM_004708]	1.545
	370	A_23_P346006	CCPG1	Homo sapiens cell cycle progression 1 (CCPG1), transcript variant 2, mRNA [NM_020739]	-1.54
	371	A_23_P2097	TRIM68	Homo sapiens tripartite motif-containing 68 (TRIM68), mRNA [NM_018073]	-1.513
	372	A_23_P385105	PLCD4	Homo sapiens phospholipase C, delta 4 (PLCD4), mRNA [NM_032726]	1.502
	373	A_32_P10311	AF305816	Homo sapiens PRO0633 mRNA, complete cds. [AF305816]	-1.369
	374	A_32_P139654	SS18L1	Homo sapiens synovial sarcoma translocation gene on chromosome 18-like 1 (SS18L1), mRNA [NM_198935]	1.407
	375	A_23_P426681	AK024238	Homo sapiens cDNA FLJ14176 fis, clone NT2RP2003101. [AK024238]	1.557
	376	A_23_P25746	C14orf128	Homo sapiens chromosome 14 open reading frame 128, mRNA (cDNA clone MGC:15504 IMAGE:2990071), complete cds. [BC007251]	1.308
	377	A_24_P87490	FAM18B2	Homo sapiens family with sequence similarity 18, member B2 (FAM18B2), mRNA [NM_145301]	-1.859
	378	A_32_P19887	METT5D1	Homo sapiens methyltransferase 5 domain containing 1 (METT5D1), mRNA [NM_152636]	-1.311
	379	A_23_P309599	C20orf119	Homo sapiens cDNA: FLJ23107 fis, clone LNG07738. [AK026760]	1.804
	380	A_23_P2066	APIP	Homo sapiens APAF1 interacting protein (APIP), mRNA [NM_015957]	-1.429
	381	A_23_P126727	NOL9	Homo sapiens nucleolar protein 9 (NOL9), mRNA [NM_024654]	1.341
	382	A_23_P254404	SH3PX3	Homo sapiens SH3 and PX domain containing 3 (SH3PX3), mRNA [NM_153271]	-1.290
	383	A_24_P461366	BX412469	BX412469 Homo sapiens PLACENTA Homo sapiens cDNA clone CS0DE014YG13 3-PRIME, mRNA sequence [BX412469]	1.435
	384	A_23_P78677	C19orf53	Homo sapiens chromosome 19 open reading frame 53 (C19orf53), mRNA [NM_014047]	1.350
	385	A_23_P67737	LOC653284	Homo sapiens mRNA; cDNA DKFZp667O0524 (from clone DKFZp667O0524). [AL832834]	1.406
	386	A_24_P170726	LOC645427	Homo sapiens cDNA FLJ37088 fis, clone BRACE2017124. [AK094407]	1.361
	387	A_23_P105535	WDR51B	Homo sapiens WD repeat domain 51B (WDR51B), mRNA [NM_172240]	-1.629
	388	A_24_P270525	GTF2A2	Homo sapiens general transcription factor IIA, 2 (12kD subunit) (GTF2A2), mRNA [NM_004492]	-1.391
	389	A_23_P300056	CDC42	Homo sapiens cell division cycle 42 (GTP binding protein, 25kDa) (CDC42), transcript variant 2, mRNA [NM_044472]	1.285
	390	A_24_P716405	THC2570021	AF124725 acinusS {Mus musculus} (exp=-1; wgp=0; cg=0), partial (3%) [THC2570021]	2.120
	391	A_24_P124992	PSMA4	Homo sapiens proteasome (prosome, macropain) subunit, alpha type, 4 (PSMA4), mRNA [NM_002789]	-1.455
	392	A_23_P322845	PPAPDC1B	Homo sapiens phosphatidic acid phosphatase type 2 domain containing 1B, mRNA (cDNA clone MGC:32924 IMAGE:5267610), complete cds. [BC033025]	-1.461
	393	A_23_P396135	NKX2-5	Homo sapiens NK2 transcription factor related, locus 5 (Drosophila) (NKX2-5), mRNA [NM_004387]	1.371
	394	A_24_P932016	HUWE1	Homo sapiens HECT, UBA and WWE domain containing 1 (HUWE1), mRNA [NM_031407]	1.482
	395	A_23_P16384	NLRP7	Homo sapiens NLR family, pyrin domain containing 7 (NLRP7), transcript variant 1, mRNA [NM_139176]	1.960
	396	A_24_P263259	C14orf65	Homo sapiens chromosome 14 open reading frame 65, mRNA (cDNA clone MGC:117455 IMAGE:5139193), complete cds. [BC110042]	1.577
	397	A_23_P420209	GCNT3	Homo sapiens glucosaminyl (N-acetyl) transferase 3, mucin type (GCNT3), mRNA [NM_004751]	-2.129
	398	A_24_P354715	NT5E	Homo sapiens 5'-nucleotidase, ecto (CD73) (NT5E), mRNA [NM_002526]	-2.660
	399	A_23_P133332	MRPS27	Homo sapiens mitochondrial ribosomal protein S27 (MRPS27), nuclear gene encoding mitochondrial protein, mRNA [NM_015084]	-1.401
	400	A_23_P408473	KIAA1833	Homo sapiens mRNA; cDNA DKFZp434P167 (from clone DKFZp434P167). [AL834145]	1.627
	401	A_24_P313262	ARPP-19	Homo sapiens cyclic AMP phosphoprotein, 19 kD (ARPP-19), mRNA [NM_006628]	-1.592
	402	A_23_P3204	MAPK6	Homo sapiens mitogen-activated protein kinase 6 (MAPK6), mRNA [NM_002748]	-1.441
	403	A_32_P4318	BU733098	BU733098 UI-E-CI1-afo-h-12-0-UI.s1 UI-E-CI1 Homo sapiens cDNA clone UI-E-CI1-afo-h-12-0-UI 3', mRNA sequence [BU733098]	1.340
	404	A_23_P81048	STIM2	Homo sapiens stromal interaction molecule 2 (STIM2), mRNA [NM_020860]	-1.323
	405	A_23_P7976	HIST1H1E	Homo sapiens histone cluster 1, H1e (HIST1H1E), mRNA [NM_005321]	1.899
	406	A_23_P142380	AKAP8	Homo sapiens A kinase (PRKA) anchor protein 8 (AKAP8), mRNA [NM_005858]	1.315
	407	A_24_P579356	ARHGAP28	Homo sapiens Rho GTPase activating protein 28 (ARHGAP28), transcript variant 1, mRNA [NM_001010000]	1.718
	408	A_24_P226076	METAP1	Homo sapiens methionyl aminopeptidase 1 (METAP1), mRNA [NM_015143]	-1.483
	409	A_23_P1292	ERCC6	Homo sapiens excision repair cross-complementing rodent repair deficiency, complementation group 6 (ERCC6), mRNA [NM_000124]	1.291
	410	A_23_P251574	KLHL24	Homo sapiens kelch-like 24 (Drosophila) (KLHL24), mRNA [NM_017644]	1.335
	411	A_23_P32463	EXOSC4	Homo sapiens exosome component 4 (EXOSC4), mRNA [NM_019037]	1.369
	412	A_32_P752551	AF130109	Homo sapiens clone FLB5740 PRO1512 mRNA, complete cds. [AF130109]	1.433
	413	A_24_P450560	BX100298	BX100298 NCI_CGAP_Pr22 Homo sapiens cDNA clone IMAGp998I022937, mRNA sequence [BX100298]	1.398
	414	A_32_P113812	THC2689950	Q9HBY7_HUMAN (Q9HBY7) Regulatory erythroid kinase long form (Dual-specificity tyrosine-phosphorylation regulated kinase 3 long isoform) (Dual-specificity tyrosine-(Y)-phosphorylation regulated kinase 3), partial (4%) [THC2689950]	1.164
	415	A_24_P152911	ZNF311	Homo sapiens zinc finger protein 311 (ZNF311), mRNA [NM_001010877]	1.248
	416	A_23_P205913	SLC24A1	Homo sapiens solute carrier family 24 (sodium/potassium/calcium exchanger), member 1 (SLC24A1), mRNA [NM_004727]	-1.320
	417	A_23_P218685	UBE2V1	Homo sapiens ubiquitin-conjugating enzyme E2 variant 1 (UBE2V1), transcript variant 4, mRNA [NM_001032288]	1.578
	418	A_23_P158662	GPS1	Homo sapiens G protein pathway suppressor 1 (GPS1), transcript variant 1, mRNA [NM_212492]	1.292
	419	A_23_P434929	CCDC100	Homo sapiens coiled-coil domain containing 100 (CCDC100), mRNA [NM_153223]	-1.296
	420	A_23_P164737	CRSP7	Homo sapiens cofactor required for Sp1 transcriptional activation, subunit 7, 70kDa (CRSP7), mRNA [NM_004831]	1.248
	421	A_23_P209200	CCNE1	Homo sapiens cyclin E1 (CCNE1), transcript variant 1, mRNA [NM_001238]	2.177
	422	A_23_P333552	GGN	Homo sapiens gametogenetin (GGN), mRNA [NM_152657]	1.368
	423	A_23_P123393	KCNQ3	Homo sapiens potassium voltage-gated channel, KQT-like subfamily, member 3 (KCNQ3), mRNA [NM_004519]	1.249
	424	A_32_P54475	AL566187	AL566187 Homo sapiens FETAL BRAIN Homo sapiens cDNA clone CS0DF022YK06 3-PRIME, mRNA sequence [AL566187]	1.499
	425	A_24_P135501	LOC644029	PREDICTED: Homo sapiens similar to 60S ribosomal protein L7a (LOC644029), mRNA [XR_019233]	-1.414
	426	A_24_P296907	THAP8	Homo sapiens THAP domain containing 8 (THAP8), mRNA [NM_152658]	1.352
	427	A_23_P68547	MCM8	Homo sapiens MCM8 minichromosome maintenance deficient 8 (S. cerevisiae) (MCM8), transcript variant 2, mRNA [NM_182802]	1.612
	428	A_23_P103885	AURKAIP1	Homo sapiens aurora kinase A interacting protein 1 (AURKAIP1), mRNA [NM_017900]	1.426
	429	A_32_P64668	THC2662262	ALU2_HUMAN (P39189) Alu subfamily SB sequence contamination warning entry, partial (32%) [THC2662262]	1.657
	430	A_24_P398323	TRIM34	Homo sapiens tripartite motif-containing 34 (TRIM34), transcript variant 4, mRNA [NM_001003827]	-1.451
	431	A_32_P29168	LOC441876	BX398964 Homo sapiens PLACENTA COT 25-NORMALIZED Homo sapiens cDNA clone CS0DI067YA10 3-PRIME, mRNA sequence [BX398964]	1.351
	432	A_23_P1676	LOC219854	full-length cDNA clone CS0DK012YH13 of HeLa cells Cot 25-normalized of Homo sapiens (human). [CR593246]	-1.392
	433	A_23_P4754	CLPP	Homo sapiens ClpP caseinolytic peptidase, ATP-dependent, proteolytic subunit homolog (E. coli) (CLPP), nuclear gene encoding mitochondrial protein, mRNA [NM_006012]	-1.266
	434	A_23_P142518	BTBD14B	Homo sapiens BTB (POZ) domain containing 14B (BTBD14B), mRNA [NM_052876]	1.238
	435	A_23_P165130	FKSG24	Homo sapiens hypothetical protein MGC12972 (FKSG24), mRNA [NM_032683]	1.425
	436	A_23_P107693	ZNF586	Homo sapiens zinc finger protein 586 (ZNF586), transcript variant 1, mRNA [NM_017652]	-1.409
	437	A_24_P382637	GTPBP5	Homo sapiens GTP binding protein 5 (putative) (GTPBP5), mRNA [NM_015666]	1.326
	438	A_32_P33263	FLJ44186	CDNA FLJ44186 fis, clone THYMU2038797, weakly similar to B locus C type Lectin (FLJ44186 protein). [Source:Uniprot/SPTREMBL;Acc:Q6ZTV6] [ENST00000340940]	1.725
	439	A_24_P374863	RLTPR	Homo sapiens mRNA for FLJ00330 protein. [AK090421]	1.450
	440	A_24_P60972	C9orf97	Homo sapiens chromosome 9 open reading frame 97 (C9orf97), mRNA [NM_139246]	-1.259
	441	A_23_P347169	MTUS1	Homo sapiens mitochondrial tumor suppressor 1 (MTUS1), nuclear gene encoding mitochondrial protein, transcript variant 3, mRNA [NM_001001927]	-1.608
	442	A_23_P60283	XPA	Homo sapiens xeroderma pigmentosum, complementation group A (XPA), mRNA [NM_000380]	-1.387
	443	A_23_P324304	ALK	Homo sapiens anaplastic lymphoma kinase (Ki-1) (ALK), mRNA [NM_004304]	1.449
	444	A_23_P54460	SPRED1	Homo sapiens sprouty-related, EVH1 domain containing 1 (SPRED1), mRNA [NM_152594]	-1.378
	445	A_23_P78664	DDX39	Homo sapiens DEAD (Asp-Glu-Ala-Asp) box polypeptide 39 (DDX39), mRNA [NM_005804]	1.471
	446	A_23_P156739	C6orf125	Homo sapiens chromosome 6 open reading frame 125 (C6orf125), mRNA [NM_032340]	1.390
	447	A_23_P147495	BCORL1	Homo sapiens BCL6 co-repressor-like 1 (BCORL1), mRNA [NM_021946]	1.623
	448	A_23_P49033	SNX1	Homo sapiens sorting nexin 1 (SNX1), transcript variant 1, mRNA [NM_003099]	-1.417
	449	A_23_P5171	A_23_P5171	Unknown	1.394
	450	A_23_P158083	CDK9	Homo sapiens cyclin-dependent kinase 9 (CDC2-related kinase) (CDK9), mRNA [NM_001261]	-1.204
	451	A_23_P106481	TMEM85	Homo sapiens transmembrane protein 85 (TMEM85), mRNA [NM_016454]	-1.670
	452	A_24_P129483	PIP5KL1	Homo sapiens phosphatidylinositol-4-phosphate 5-kinase-like 1 (PIP5KL1), mRNA [NM_173492]	1.308
	453	A_32_P735636	AK095260	Homo sapiens cDNA FLJ37941 fis, clone CTONG2008269. [AK095260]	1.517
	454	A_32_P32061	C2orf27	Homo sapiens chromosome 2 open reading frame 27 (C2orf27), mRNA [NM_013310]	2.109
	455	A_24_P26114	OXSR1	Homo sapiens oxidative-stress responsive 1 (OXSR1), mRNA [NM_005109]	1.459
	456	A_23_P111373	MRS2L	Homo sapiens MRS2-like, magnesium homeostasis factor (S. cerevisiae) (MRS2L), mRNA [NM_020662]	1.313
	457	A_23_P358542	KIFC2	Homo sapiens kinesin family member C2 (KIFC2), mRNA [NM_145754]	1.876
	458	A_24_P365721	SLC6A14	Homo sapiens solute carrier family 6 (amino acid transporter), member 14 (SLC6A14), mRNA [NM_007231]	-2.667
	459	A_24_P382630	GTPBP5	Homo sapiens GTP binding protein 5 (putative) (GTPBP5), mRNA [NM_015666]	1.384
	460	A_24_P356406	PAFAH1B1	Homo sapiens platelet-activating factor acetylhydrolase, isoform Ib, alpha subunit 45kDa (PAFAH1B1), mRNA [NM_000430]	-1.339
	461	A_23_P397285	LY6K	Homo sapiens lymphocyte antigen 6 complex, locus K (LY6K), mRNA [NM_017527]	1.338
	462	A_24_P332902	LOC402229	PREDICTED: Homo sapiens similar to splicing factor 4 (LOC402229), mRNA [XR_018818]	1.353
	463	A_24_P138912	RFNG	Homo sapiens RFNG O-fucosylpeptide 3-beta-N-acetylglucosaminyltransferase (RFNG), mRNA [NM_002917]	1.283
	464	A_23_P63736	MGC16291	Homo sapiens hypothetical protein MGC16291, mRNA (cDNA clone MGC:16291 IMAGE:3834089), complete cds. [BC007394]	2.100
	465	A_23_P34031	LOC653216	Homo sapiens XAGE-2 protein (LOC653216), mRNA [NM_001079538]	2.045
	466	A_23_P168556	STX1A	Homo sapiens syntaxin 1A (brain) (STX1A), mRNA [NM_004603]	1.667
	467	A_24_P401637	AK095727	Homo sapiens cDNA FLJ38408 fis, clone FEBRA2009029. [AK095727]	-1.409
	468	A_23_P43434	PSMD5	Homo sapiens proteasome (prosome, macropain) 26S subunit, non-ATPase, 5 (PSMD5), mRNA [NM_005047]	-1.270
	469	A_24_P298587	C8ORFK29	Homo sapiens mRNA for C8orfK29 protein, complete cds. [AB196634]	1.342
	470	A_24_P249784	ERC1	Homo sapiens ELKS/RAB6-interacting/CAST family member 1 (ERC1), transcript variant beta, mRNA [NM_178037]	1.393
	471	A_24_P20814	C6orf148	Homo sapiens chromosome 6 open reading frame 148 (C6orf148), mRNA [NM_030568]	1.771
	472	A_23_P396867	HM13	Homo sapiens histocompatibility (minor) 13 (HM13), transcript variant 4, mRNA [NM_178582]	1.298
	473	A_32_P176018	ACTL8	Homo sapiens actin-like 8 (ACTL8), mRNA [NM_030812]	1.981
	474	A_23_P204408	JARID1A	Homo sapiens jumonji, AT rich interactive domain 1A (JARID1A), transcript variant 2, mRNA [NM_005056]	1.264
	475	A_32_P226751	BI963219	BI963219 ie57h11.x1 Melton Normalized Human Islet 4 N4-HIS 1 Homo sapiens cDNA clone IMAGE:5671172 3', mRNA sequence [BI963219]	1.578
	476	A_24_P119685	OBSCN	Homo sapiens obscurin, cytoskeletal calmodulin and titin-interacting RhoGEF (OBSCN), mRNA [NM_052843]	2.296
	477	A_23_P214111	KIF13A	Homo sapiens kinesin family member 13A (KIF13A), mRNA [NM_022113]	1.283
	478	A_24_P170203	A_24_P170203	Unknown	-1.469
	479	A_32_P212817	AI335947	AI335947 qt37g08.x1 Soares_pregnant_uterus_NbHPU Homo sapiens cDNA clone IMAGE:1950206 3' similar to gb:X13238 CYTOCHROME C OXIDASE POLYPEPTIDE VIC PRECURSOR (HUMAN);, mRNA sequence [AI335947]	1.287
	480	A_32_P152227	AI686776	AI686776 tx09h11.x1 NCI_CGAP_Ut4 Homo sapiens cDNA clone IMAGE:2268741 3' similar to SW:TCPQ_HUMAN P50990 T-COMPLEX PROTEIN 1, THETA SUBUNIT ;, mRNA sequence [AI686776]	1.266
	481	A_24_P922921	MYO9B	Homo sapiens myosin IXB (MYO9B), mRNA [NM_004145]	1.279
	482	A_23_P101332	FLJ12949	Homo sapiens hypothetical protein FLJ12949 (FLJ12949), transcript variant 1, mRNA [NM_023008]	1.517
	483	A_24_P349686	ENST00000321566	PREDICTED: Homo sapiens similar to 60S ribosomal protein L7a, transcript variant 3 (LOC388474), mRNA [XM_938181]	-1.181
	484	A_24_P515319	FAM90A9	Unknown	1.727
	485	A_23_P46222	TRIM46	Homo sapiens tripartite motif-containing 46, mRNA (cDNA clone MGC:97085 IMAGE:7262300), complete cds. [BC069416]	1.379
	486	A_23_P201160	CD1E	Homo sapiens CD1e molecule (CD1E), transcript variant 1, mRNA [NM_030893]	-1.503
	487	A_23_P160940	ABCA4	Homo sapiens ATP-binding cassette, sub-family A (ABC1), member 4 (ABCA4), mRNA [NM_000350]	1.679
	488	A_23_P142272	PAF1	Homo sapiens Paf1, RNA polymerase II associated factor, homolog (S. cerevisiae) (PAF1), mRNA [NM_019088]	1.357
	489	A_24_P237753	NUP188	Homo sapiens nucleoporin 188kDa (NUP188), mRNA [NM_015354]	-1.301
	490	A_32_P232944	BG462058	RST45053 Athersys RAGE Library Homo sapiens cDNA, mRNA sequence [BG462058]	1.555
	491	A_32_P114117	AK055335	Homo sapiens cDNA FLJ30773 fis, clone FEBRA2000771. [AK055335]	1.695
	492	A_23_P76245	SCN8A	Homo sapiens sodium channel, voltage gated, type VIII, alpha (SCN8A), mRNA [NM_014191]	1.222
	493	A_32_P234753	BU674437	BU674437 UI-CF-DU0-aab-h-21-0-UI.s1 UI-CF-DU0 Homo sapiens cDNA clone UI-CF-DU0-aab-h-21-0-UI 3', mRNA sequence [BU674437]	1.460
	494	A_32_P124746	RHEB	Homo sapiens Ras homolog enriched in brain, mRNA (cDNA clone IMAGE:3892637), partial cds. [BC009638]	1.286
	495	A_23_P259135	NCOA6	Homo sapiens nuclear receptor coactivator 6 (NCOA6), mRNA [NM_014071]	1.221
	496	A_23_P23924	CAPN2	Homo sapiens calpain 2, (m/II) large subunit (CAPN2), mRNA [NM_001748]	-1.386
	497	A_24_P913620	A_24_P913620	Unknown	1.327
	498	A_23_P107401	TIMP2	Homo sapiens TIMP metallopeptidase inhibitor 2 (TIMP2), mRNA [NM_003255]	1.700
	499	A_23_P3212	DTWD1	Homo sapiens DTW domain containing 1 (DTWD1), mRNA [NM_020234]	-1.388
	500	A_32_P4364	BCAP31	Homo sapiens B-cell receptor-associated protein 31 (BCAP31), mRNA [NM_005745]	1.236
	501	A_23_P112801	CHP	Homo sapiens calcium binding protein P22 (CHP), mRNA [NM_007236]	-1.359
	502	A_32_P130309	FLJ32871	Homo sapiens hypothetical protein FLJ32871 (FLJ32871), mRNA [NM_144674]	1.326
	503	A_23_P205830	BTBD1	Homo sapiens BTB (POZ) domain containing 1 (BTBD1), transcript variant 1, mRNA [NM_025238]	-1.444
	504	A_32_P18547	C21orf57	Homo sapiens chromosome 21 open reading frame 57 (C21orf57), transcript variant 1, mRNA [NM_058181]	-1.507
	505	A_23_P17307	C20orf20	Homo sapiens chromosome 20 open reading frame 20 (C20orf20), mRNA [NM_018270]	1.348
	506	A_23_P165186	F25965	Homo sapiens protein F25965 (F25965), mRNA [NM_019104]	1.374
	507	A_32_P86456	AL583429	AL583429 Homo sapiens B CELLS (RAMOS CELL LINE) COT 25-NORMALIZED Homo sapiens cDNA clone CS0DL012YH18 3-PRIME, mRNA sequence [AL583429]	1.420
	508	A_24_P124370	PARVA	Homo sapiens parvin, alpha (PARVA), mRNA [NM_018222]	-1.493
	509	A_23_P79122	MDS032	Homo sapiens uncharacterized hematopoietic stem/progenitor cells protein MDS032 (MDS032), mRNA [NM_018467]	1.393
	510	A_24_P355626	ABCG4	Homo sapiens ATP-binding cassette, sub-family G (WHITE), member 4 (ABCG4), mRNA [NM_022169]	1.321
	511	A_23_P160618	SH2D2A	Homo sapiens SH2 domain protein 2A (SH2D2A), mRNA [NM_003975]	1.640
	512	A_24_P338603	SKI	Homo sapiens v-ski sarcoma viral oncogene homolog (avian) (SKI), mRNA [NM_003036]	2.477
	513	A_32_P175321	AK057740	Homo sapiens cDNA FLJ25011 fis, clone CBL01244. [AK057740]	1.628
	514	A_24_P414376	KLF3	Krueppel-like factor 3 (Basic krueppel-like factor) (CACCC-box-binding protein BKLF) (TEF-2). [Source:Uniprot/SWISSPROT;Acc:P57682] [ENST00000381956]	-1.426
	515	A_23_P254363	PRRG1	Homo sapiens proline rich Gla (G-carboxyglutamic acid) 1 (PRRG1), mRNA [NM_000950]	1.289
	516	A_32_P58913	T07777	T07777 EST05667 Fetal brain, Stratagene (cat#936206) Homo sapiens cDNA clone HFBEO03, mRNA sequence [T07777]	1.270
	517	A_32_P15389	AA427821	AA427821 zw53a02.s1 Soares_total_fetus_Nb2HF8_9w Homo sapiens cDNA clone IMAGE:773738 3', mRNA sequence [AA427821]	1.418
	518	A_23_P57989	TBL1XR1	Homo sapiens transducin (beta)-like 1X-linked receptor 1 (TBL1XR1), mRNA [NM_024665]	1.400
	519	A_23_P38468	TAX1BP3	Homo sapiens Tax1 (human T-cell leukemia virus type I) binding protein 3 (TAX1BP3), mRNA [NM_014604]	-1.597
	520	A_32_P125185	CB853424	CB853424 UI-CF-FN0-agf-c-11-0-UI.s1 UI-CF-FN0 Homo sapiens cDNA clone UI-CF-FN0-agf-c-11-0-UI 3', mRNA sequence [CB853424]	1.182
	521	A_23_P382302	RIF1	Homo sapiens RAP1 interacting factor homolog (yeast) (RIF1), mRNA [NM_018151]	1.453
	522	A_24_P373174	RAB27A	Homo sapiens RAB27A, member RAS oncogene family (RAB27A), transcript variant 1, mRNA [NM_004580]	-1.557
	523	A_23_P118462	OVCA2	Homo sapiens candidate tumor suppressor in ovarian cancer 2 (OVCA2), mRNA [NM_080822]	-1.280
	524	A_32_P199370	AF075035	Homo sapiens full length insert cDNA YN56H04. [AF075035]	1.276
	525	A_23_P64980	SLC6A13	Homo sapiens solute carrier family 6 (neurotransmitter transporter, GABA), member 13 (SLC6A13), mRNA [NM_016615]	1.678
	526	A_24_P50458	TERF1	Homo sapiens telomeric repeat binding factor (NIMA-interacting) 1 (TERF1), transcript variant 1, mRNA [NM_017489]	1.627
	527	A_23_P30799	HIST1H3F	Homo sapiens histone cluster 1, H3f (HIST1H3F), mRNA [NM_021018]	1.476
	528	A_23_P258377	ERC1	Homo sapiens ELKS/RAB6-interacting/CAST family member 1 (ERC1), transcript variant epsilon, mRNA [NM_178040]	1.389
	529	A_32_P224850	LOC645955	PREDICTED: Homo sapiens hypothetical LOC645955 (LOC645955), mRNA [XM_933296]	1.424
	530	A_23_P94128	NEIL2	Homo sapiens nei like 2 (E. coli) (NEIL2), mRNA [NM_145043]	-1.385
	531	A_23_P20248	MAP2K1	Homo sapiens mitogen-activated protein kinase kinase 1 (MAP2K1), mRNA [NM_002755]	-1.594
	532	A_23_P207160	GH2	Homo sapiens growth hormone 2 (GH2), transcript variant 3, mRNA [NM_022558]	1.568
	533	A_24_P328675	PTPN23	Homo sapiens protein tyrosine phosphatase, non-receptor type 23 (PTPN23), mRNA [NM_015466]	1.312
	534	A_23_P357794	MTBP	Homo sapiens Mdm2, transformed 3T3 cell double minute 2, p53 binding protein (mouse) binding protein, 104kDa (MTBP), mRNA [NM_022045]	1.378
	535	A_24_P100419	EDA	Homo sapiens ectodysplasin A (EDA), transcript variant 7, mRNA [NM_001005614]	1.593
	536	A_24_P409265	DENND4A	Homo sapiens DENN/MADD domain containing 4A (DENND4A), mRNA [NM_005848]	-1.244
	537	A_23_P413180	MDM1	Homo sapiens Mdm4, transformed 3T3 cell double minute 1, p53 binding protein (mouse) (MDM1), transcript variant 1, mRNA [NM_017440]	-1.264
	538	A_23_P67288	CALR	Homo sapiens calreticulin (CALR), mRNA [NM_004343]	1.347
	539	A_23_P216766	HBLD2	Homo sapiens HESB like domain containing 2 (HBLD2), mRNA [NM_030940]	-1.440
	540	A_23_P9894	PRMT3	Homo sapiens protein arginine methyltransferase 3 (PRMT3), mRNA [NM_005788]	-1.321
	541	A_23_P37391	C14orf65	Homo sapiens chromosome 14 open reading frame 65, mRNA (cDNA clone MGC:117455 IMAGE:5139193), complete cds. [BC110042]	1.585
	542	A_24_P307974	TBN	Homo sapiens taube nuss homolog (mouse), mRNA (cDNA clone MGC:45470 IMAGE:5166848), complete cds. [BC033728]	1.378
	543	A_23_P132845	CLCN2	Homo sapiens chloride channel 2 (CLCN2), mRNA [NM_004366]	1.492
	544	A_23_P210835	MYT1	Homo sapiens myelin transcription factor 1 (MYT1), mRNA [NM_004535]	1.464
	545	A_24_P48187	CASKIN2	Homo sapiens CASK interacting protein 2 (CASKIN2), mRNA [NM_020753]	1.284
	546	A_23_P45488	FAM3A	Homo sapiens family with sequence similarity 3, member A (FAM3A), mRNA [NM_021806]	1.327
	547	A_23_P214011	CDH6	Homo sapiens cadherin 6, type 2, K-cadherin (fetal kidney) (CDH6), mRNA [NM_004932]	2.313
	548	A_23_P151436	ALG5	Homo sapiens asparagine-linked glycosylation 5 homolog (S. cerevisiae, dolichyl-phosphate beta-glucosyltransferase) (ALG5), mRNA [NM_013338]	-1.372
	549	A_24_P307255	A_24_P307255	Unknown	-1.365
	550	A_24_P162145	AK074181	Homo sapiens mRNA for FLJ00254 protein. [AK074181]	1.611
	551	A_32_P170749	LOC442582	Homo sapiens STAG3-like (LOC442582), mRNA [NM_001025202]	1.594
	552	A_32_P187975	AI698357	tx64a04.x1 NCI_CGAP_Ut1 Homo sapiens cDNA clone IMAGE:2274318 3', mRNA sequence [AI698357]	1.411
	553	A_23_P400217	MUM1	Homo sapiens melanoma associated antigen (mutated) 1 (MUM1), mRNA [NM_032853]	-1.414
	554	A_32_P118959	A_32_P118959	Unknown	1.367
	555	A_23_P147388	KIF13B	Homo sapiens kinesin family member 13B (KIF13B), mRNA [NM_015254]	-1.565
	556	A_24_P148653	LSG1	Homo sapiens large subunit GTPase 1 homolog (S. cerevisiae) (LSG1), mRNA [NM_018385]	1.342
	557	A_32_P196411	A_32_P196411	Unknown	1.520
	558	A_23_P115331	AHDC1	Homo sapiens AT hook, DNA binding motif, containing 1 (AHDC1), mRNA [NM_001029882]	1.758
	559	A_32_P178879	WNK3	Serine/threonine-protein kinase WNK3 (EC 2.7.11.1) (Protein kinase with no lysine 3) (Protein kinase, lysine-deficient 3). [Source:Uniprot/SWISSPROT;Acc:Q9BYP7] [ENST00000375169]	1.333
	560	A_32_P147395	A_32_P147395	Unknown	1.148
	561	A_32_P78613	THC2698311	HUMKIP2 p57KIP2 {Homo sapiens} (exp=-1; wgp=0; cg=0), partial (13%) [THC2698311]	1.456
	562	A_23_P106741	PSMD7	Homo sapiens proteasome (prosome, macropain) 26S subunit, non-ATPase, 7 (Mov34 homolog) (PSMD7), mRNA [NM_002811]	-1.385
	563	A_23_P300826	C6orf136	Homo sapiens chromosome 6 open reading frame 136 (C6orf136), mRNA [NM_145029]	1.336
	564	A_24_P362100	SKI	Ski oncogene (C-ski). [Source:Uniprot/SWISSPROT;Acc:P12755] [ENST00000378536]	1.620
	565	A_23_P39735	IL18R1	Homo sapiens interleukin 18 receptor 1 (IL18R1), mRNA [NM_003855]	-1.285
	566	A_32_P153456	THC2577090	RL37_HUMAN (P61927) 60S ribosomal protein L37 (G1.16), partial (60%) [THC2577090]	1.555
	567	A_23_P52610	DDB2	Homo sapiens damage-specific DNA binding protein 2, 48kDa (DDB2), mRNA [NM_000107]	-1.459
	568	A_23_P203586	NUP98	Homo sapiens nucleoporin 98kDa (NUP98), transcript variant 1, mRNA [NM_016320]	-1.247
	569	A_23_P10091	A_23_P10091	Unknown	1.467
	570	A_23_P16096	PPAN	Homo sapiens peter pan homolog (Drosophila) (PPAN), mRNA [NM_020230]	1.284
	571	A_24_P157053	ADAM17	ADAM 17 precursor (EC 3.4.24.86) (A disintegrin and metalloproteinase domain 17) (TNF-alpha-converting enzyme) (TNF-alpha convertase) (Snake venom-like protease) (CD156b antigen). [Source:Uniprot/SWISSPROT;Acc:P78536] [ENST00000342158]	1.440
	572	A_23_P11262	F8A1	Homo sapiens coagulation factor VIII-associated (intronic transcript) 1 (F8A1), mRNA [NM_012151]	1.306
	573	A_23_P151267	LIMA1	Homo sapiens LIM domain and actin binding 1 (LIMA1), mRNA [NM_016357]	-1.483
	574	A_24_P102895	WDTC1	Homo sapiens WD and tetratricopeptide repeats 1 (WDTC1), mRNA [NM_015023]	1.346
	575	A_24_P307248	LOC541469	Homo sapiens hypothetical LOC541469 protein (LOC541469), mRNA [NM_001013617]	1.419
	576	A_23_P141505	CLEC10A	Homo sapiens C-type lectin domain family 10, member A (CLEC10A), transcript variant 1, mRNA [NM_182906]	-1.858
	577	A_23_P142750	EIF2AK2	Homo sapiens eukaryotic translation initiation factor 2-alpha kinase 2 (EIF2AK2), mRNA [NM_002759]	1.522
	578	A_24_P860797	KIAA1155	Homo sapiens cDNA FLJ37016 fis, clone BRACE2010632. [AK094335]	1.548
	579	A_23_P321261	ME2	Homo sapiens malic enzyme 2, NAD(+)-dependent, mitochondrial (ME2), nuclear gene encoding mitochondrial protein, mRNA [NM_002396]	-1.435
	580	A_23_P151915	GCNT3	glucosaminyl (N-acetyl) transferase 3, mucin type [Source:RefSeq_peptide;Acc:NP_004742] [ENST00000267857]	-3.130
	581	A_32_P105712	TUBGCP3	Homo sapiens tubulin, gamma complex associated protein 3 (TUBGCP3), mRNA [NM_006322]	-1.346
	582	A_32_P17484	BX647685	Homo sapiens mRNA; cDNA DKFZp686J0581 (from clone DKFZp686J0581). [BX647685]	1.342
	583	A_24_P100228	XBP1	Homo sapiens X-box binding protein 1 (XBP1), transcript variant 2, mRNA [NM_001079539]	-2.136
	584	A_23_P431971	CRTAC1	Homo sapiens cartilage acidic protein 1 (CRTAC1), mRNA [NM_018058]	1.695
	585	A_32_P55106	DQ786228	Homo sapiens clone HLS_IMAGE_1699118 mRNA sequence. [DQ786228]	1.446
	586	A_23_P154306	TANK	Homo sapiens TRAF family member-associated NFKB activator (TANK), transcript variant 1, mRNA [NM_004180]	-1.366
	587	A_23_P209320	PER2	Homo sapiens period homolog 2 (Drosophila) (PER2), transcript variant 1, mRNA [NM_022817]	-1.440
	588	A_23_P371765	C21orf56	Homo sapiens chromosome 21 open reading frame 56 (C21orf56), mRNA [NM_032261]	1.556
	589	A_24_P171004	MYST4	Homo sapiens MYST histone acetyltransferase (monocytic leukemia) 4 (MYST4), mRNA [NM_012330]	1.596
	590	A_23_P9293	TJP2	Homo sapiens tight junction protein 2 (zona occludens 2) (TJP2), transcript variant 1, mRNA [NM_004817]	-1.502
	591	A_23_P81158	ADH1C	Homo sapiens alcohol dehydrogenase 1C (class I), gamma polypeptide (ADH1C), mRNA [NM_000669]	-2.456
	592	A_23_P48455	AMN	Homo sapiens amnionless homolog (mouse) (AMN), mRNA [NM_030943]	1.518
	593	A_23_P29735	BSN	Homo sapiens bassoon (presynaptic cytomatrix protein) (BSN), mRNA [NM_003458]	1.428
	594	A_23_P309361	C1orf59	Homo sapiens chromosome 1 open reading frame 59 (C1orf59), mRNA [NM_144584]	1.975
	595	A_23_P213458	BTF3	Homo sapiens basic transcription factor 3 (BTF3), transcript variant 1, mRNA [NM_001037637]	-1.349
	596	A_23_P168080	SKIV2L	Homo sapiens superkiller viralicidic activity 2-like (S. cerevisiae) (SKIV2L), mRNA [NM_006929]	1.260
	597	A_23_P324679	PTK2	Homo sapiens PTK2 protein tyrosine kinase 2 (PTK2), transcript variant 1, mRNA [NM_153831]	1.368
	598	A_32_P151366	LOC285813	Homo sapiens cDNA FLJ36950 fis, clone BRACE2005742. [AK094269]	1.451
	599	A_23_P22350	GRAMD3	Homo sapiens GRAM domain containing 3 (GRAMD3), mRNA [NM_023927]	-1.452
	600	A_24_P919279	ZNF790	Homo sapiens zinc finger protein 790 (ZNF790), mRNA [NM_206894]	1.353
	601	A_23_P111194	SPDEF	Homo sapiens SAM pointed domain containing ets transcription factor (SPDEF), mRNA [NM_012391]	-3.145
	602	A_23_P379789	ST8SIA5	Homo sapiens ST8 alpha-N-acetyl-neuraminide alpha-2,8-sialyltransferase 5 (ST8SIA5), mRNA [NM_013305]	1.646
	603	A_23_P384329	DENND4A	Homo sapiens mRNA; cDNA DKFZp313L197 (from clone DKFZp313L197). [AL833317]	-1.251
	604	A_24_P317604	SLC37A3	Homo sapiens solute carrier family 37 (glycerol-3-phosphate transporter), member 3 (SLC37A3), transcript variant 1, mRNA [NM_207113]	-1.639
	605	A_23_P7543	ZFYVE16	Homo sapiens zinc finger, FYVE domain containing 16 (ZFYVE16), mRNA [NM_014733]	-1.381
	606	A_24_P27627	CHRNB1	Homo sapiens cholinergic receptor, nicotinic, beta 1 (muscle) (CHRNB1), mRNA [NM_000747]	1.265
	607	A_24_P83808	ENST00000297317	PREDICTED: Homo sapiens SEC11-like 2 (S. cerevisiae) (SEC11L2), mRNA [XM_088367]	-1.530
	608	A_23_P39364	HOMER3	Homo sapiens homer homolog 3 (Drosophila) (HOMER3), mRNA [NM_004838]	1.490
	609	A_32_P61439	THC2694827	U74612 forkhead box M1A {Homo sapiens} (exp=-1; wgp=0; cg=0), partial (3%) [THC2694827]	1.377
	610	A_24_P105794	RPL31	Homo sapiens ribosomal protein L31, mRNA (cDNA clone MGC:88191 IMAGE:4714258), complete cds. [BC070210]	1.528
	611	A_23_P22487	PCSK1N	Homo sapiens proprotein convertase subtilisin/kexin type 1 inhibitor (PCSK1N), mRNA [NM_013271]	1.940
	612	A_23_P118516	FAM18B	Homo sapiens family with sequence similarity 18, member B (FAM18B), mRNA [NM_016078]	-1.474
	613	A_23_P436484	ENST00000372821	Chromsome 20 open reading frame 119 (Fragment). [Source:Uniprot/SPTREMBL;Acc:Q4VXT7] [ENST00000372821]	1.928
	614	A_23_P37598	NPTN	Homo sapiens neuroplastin (NPTN), transcript variant beta, mRNA [NM_012428]	-1.729
	615	A_23_P164814	C19orf57	Homo sapiens chromosome 19 open reading frame 57 (C19orf57), mRNA [NM_024323]	1.662
	616	A_23_P218346	TANC2	Homo sapiens mRNA for KIAA1636 protein, partial cds. [AB046856]	1.401
	617	A_24_P305960	LEMD2	Homo sapiens LEM domain containing 2 (LEMD2), mRNA [NM_181336]	1.380
	618	A_23_P26336	ZC3H7A	Homo sapiens zinc finger CCCH-type containing 7A (ZC3H7A), mRNA [NM_014153]	-1.260
	619	A_24_P409330	MRPL52	Homo sapiens mitochondrial ribosomal protein L52 (MRPL52), nuclear gene encoding mitochondrial protein, transcript variant 4, mRNA [NM_181304]	1.346
	620	A_24_P915007	BTBD14B	Homo sapiens BTB (POZ) domain containing 14B (BTBD14B), mRNA [NM_052876]	1.718
	621	A_23_P61268	C8orf30A	Homo sapiens chromosome 8 open reading frame 30A (C8orf30A), mRNA [NM_016458]	1.356
	622	A_23_P171385	PHF6	Homo sapiens PHD finger protein 6 (PHF6), transcript variant 3, mRNA [NM_032335]	1.410
	623	A_23_P131626	ASCC3L1	Homo sapiens activating signal cointegrator 1 complex subunit 3-like 1 (ASCC3L1), mRNA [NM_014014]	1.276
	624	A_24_P30670	WBP4	Homo sapiens WW domain binding protein 4 (formin binding protein 21) (WBP4), mRNA [NM_007187]	-1.340
	625	A_23_P153084	RALBP1	Homo sapiens ralA binding protein 1 (RALBP1), mRNA [NM_006788]	1.649
	626	A_23_P59507	SH2B2	Homo sapiens SH2B adaptor protein 2 (SH2B2), mRNA [NM_020979]	1.451
	627	A_24_P750817	LOC147710	PREDICTED: Homo sapiens hypothetical LOC147710 (LOC147710), mRNA [XM_097278]	1.290
	628	A_23_P88503	MESDC2	Homo sapiens mesoderm development candidate 2 (MESDC2), mRNA [NM_015154]	-1.412
	629	A_32_P459533	FCHO1	Homo sapiens FCH domain only 1 (FCHO1), mRNA [NM_015122]	1.854
	630	A_24_P923629	XPNPEP3	Putative Xaa-Pro aminopeptidase 3 (EC 3.4.11.9) (X-Pro aminopeptidase 3) (Aminopeptidase P3) (APP3). [Source:Uniprot/SWISSPROT;Acc:Q9NQH7] [ENST00000357137]	-1.317
	631	A_23_P50000	FAM57A	Homo sapiens family with sequence similarity 57, member A (FAM57A), mRNA [NM_024792]	-1.570
	632	A_23_P9036	ZC3H3	Homo sapiens zinc finger CCCH-type containing 3 (ZC3H3), mRNA [NM_015117]	1.260
	633	A_32_P45875	PSMD8	Homo sapiens cDNA clone IMAGE:5441984, **** WARNING: chimeric clone ****. [BC071826]	1.376
	634	A_24_P393303	MDS032	Homo sapiens cDNA FLJ90202 fis, clone MAMMA1001634. [AK074683]	1.357
	635	A_23_P6708	LOC152217	Homo sapiens hypothetical protein BC007882, mRNA (cDNA clone MGC:71256 IMAGE:6730791), complete cds. [BC062368]	1.375
	636	A_23_P253331	HLXB9	Homo sapiens homeobox HB9 (HLXB9), mRNA [NM_005515]	-1.234
	637	A_23_P372771	C15orf17	Homo sapiens mRNA for FLJ00005 protein, partial cds. [AK000005]	-1.424
	638	A_24_P929369	AP4E1	Homo sapiens adaptor-related protein complex 4, epsilon 1 subunit (AP4E1), mRNA [NM_007347]	-1.277
	639	A_24_P82493	DCAKD	Homo sapiens dephospho-CoA kinase domain containing (DCAKD), mRNA [NM_024819]	-1.465
	640	A_23_P77228	CRTC3	Homo sapiens CREB regulated transcription coactivator 3 (CRTC3), transcript variant 1, mRNA [NM_022769]	-1.403
	641	A_32_P50463	AI709405	AI709405 as37d03.x1 Barstead aorta HPLRB6 Homo sapiens cDNA clone IMAGE:2319365 3' similar to contains Alu repetitive element;, mRNA sequence [AI709405]	1.380
	642	A_24_P194954	A_24_P194954	Unknown	-1.392
	643	A_23_P377094	PNMA3	Homo sapiens paraneoplastic antigen MA3 (PNMA3), mRNA [NM_013364]	1.504
	644	A_24_P461118	PRKCI	Homo sapiens protein kinase C, iota (PRKCI), mRNA [NM_002740]	1.486
	645	A_23_P37942	CLDN6	Homo sapiens claudin 6 (CLDN6), mRNA [NM_021195]	2.232
	646	A_23_P347632	MTSS1	Homo sapiens metastasis suppressor 1 (MTSS1), mRNA [NM_014751]	1.758
	647	A_23_P54846	HERPUD1	Homo sapiens homocysteine-inducible, endoplasmic reticulum stress-inducible, ubiquitin-like domain member 1 (HERPUD1), transcript variant 1, mRNA [NM_014685]	-1.450
	648	A_32_P135450	BU685299	UI-CF-DU1-aav-k-21-0-UI.s2 UI-CF-DU1 Homo sapiens cDNA clone UI-CF-DU1-aav-k-21-0-UI 3', mRNA sequence [BU685299]	-1.670
	649	A_24_P194755	MUM1	Homo sapiens melanoma associated antigen (mutated) 1 (MUM1), mRNA [NM_032853]	-1.152
	650	A_32_P126375	NHS	Homo sapiens Nance-Horan syndrome (congenital cataracts and dental anomalies) (NHS), mRNA [NM_198270]	-1.577
	651	A_23_P357147	WWP2	Homo sapiens WW domain containing E3 ubiquitin protein ligase 2 (WWP2), transcript variant 2, mRNA [NM_199424]	-1.303
	652	A_32_P1543	THC2522470	BG504229 602552769F1 NIH_MGC_61 Homo sapiens cDNA clone IMAGE:4665305 5', mRNA sequence [BG504229]	-1.312
	653	A_24_P461389	AU119088	AU119088 AU119088 HEMBA1 Homo sapiens cDNA clone HEMBA1005012 5', mRNA sequence [AU119088]	1.335
	654	A_23_P325547	DUS3L	Homo sapiens dihydrouridine synthase 3-like (S. cerevisiae) (DUS3L), mRNA [NM_020175]	-1.315
	655	A_32_P353677	ATAD3B	Homo sapiens TOB3 mRNA, complete cds. [AF343078]	1.501
	656	A_23_P54297	EIF3S1	Homo sapiens eukaryotic translation initiation factor 3, subunit 1 alpha, 35kDa (EIF3S1), mRNA [NM_003758]	-1.309
	657	A_23_P9209	NIPSNAP3B	Homo sapiens nipsnap homolog 3B (C. elegans) (NIPSNAP3B), mRNA [NM_018376]	-1.379
	658	A_24_P775659	LOC388494	full-length cDNA clone CS0DF014YD20 of Fetal brain of Homo sapiens (human). [CR593500]	1.425
	659	A_24_P24819	AGRIN	Homo sapiens agrin (AGRIN), mRNA [NM_198576]	1.507
	660	A_23_P50857	ABHD8	Homo sapiens abhydrolase domain containing 8 (ABHD8), mRNA [NM_024527]	1.373
	661	A_32_P64263	BQ029628	BQ029628 UI-H-DT0-aua-h-07-0-UI.s1 NCI_CGAP_DT0 Homo sapiens cDNA clone IMAGE:5866806 3', mRNA sequence [BQ029628]	1.655
	662	A_24_P569907	AK095780	Homo sapiens cDNA FLJ38461 fis, clone FEBRA2020977. [AK095780]	-1.290
	663	A_24_P145047	ZNF609	Homo sapiens zinc finger protein 609 (ZNF609), mRNA [NM_015042]	-1.229
	664	A_23_P72968	RP13-102H20.1	Homo sapiens hypothetical protein FLJ30058 (FLJ30058), mRNA [NM_144967]	1.204
	665	A_24_P414183	OGG1	Homo sapiens 8-oxoguanine DNA glycosylase (OGG1), nuclear gene encoding mitochondrial protein, transcript variant 1b, mRNA [NM_016819]	1.389
	666	A_23_P5995	ARFGEF2	Homo sapiens ADP-ribosylation factor guanine nucleotide-exchange factor 2 (brefeldin A-inhibited) (ARFGEF2), mRNA [NM_006420]	1.293
	667	A_24_P166094	ARFIP1	Homo sapiens ADP-ribosylation factor interacting protein 1 (arfaptin 1) (ARFIP1), transcript variant 1, mRNA [NM_001025595]	-1.353
	668	A_23_P325119	C20orf198	Homo sapiens chromosome 20 open reading frame 198 (C20orf198) on chromosome 20 [NR_003239]	1.286
	669	A_23_P20255	COMMD5	Homo sapiens COMM domain containing 5 (COMMD5), mRNA [NM_014066]	1.262
	670	A_32_P217643	CR594711	full-length cDNA clone CS0DI011YD16 of Placenta Cot 25-normalized of Homo sapiens (human). [CR594711]	1.328
	671	A_23_P61230	HGS	Homo sapiens hepatocyte growth factor-regulated tyrosine kinase substrate (HGS), mRNA [NM_004712]	1.358
	672	A_24_P292849	LOC146429	Homo sapiens mRNA; cDNA DKFZp434L1226 (from clone DKFZp434L1226). [AL137382]	1.779
	673	A_32_P115701	NARG2	Homo sapiens NMDA receptor regulated 2 (NARG2), transcript variant 1, mRNA [NM_024611]	-1.258
	674	A_23_P87973	TRIM13	Homo sapiens tripartite motif-containing 13 (TRIM13), transcript variant 3, mRNA [NM_213590]	-1.294
	675	A_24_P221057	LOC652012	PREDICTED: Homo sapiens similar to 60S ribosomal protein L7a (Surfeit locus protein 3) (LOC652012), mRNA [XR_019252]	-1.372
	676	A_23_P42768	ENST00000326382	CDNA FLJ35271 fis, clone PROST2005886 (Hypothetical protein FLJ37078) (CDNA FLJ37078 fis, clone BRACE2016315). [Source:Uniprot/SPTREMBL;Acc:Q8N0Y6] [ENST00000326382]	1.366
	677	A_32_P74357	BC006438	Homo sapiens cDNA clone MGC:13162 IMAGE:3010103, complete cds. [BC006438]	-1.539
	678	A_32_P171856	BX107836	BX107836 Soares_fetal_heart_NbHH19W Homo sapiens cDNA clone IMAGp998I17743, mRNA sequence [BX107836]	-1.305
