# Supplementary material for: Aneuploidy related transcriptional changes in endometrial cancer link low expression of chromosome 15q genes to poor survival
Source: Oncotarget. 2016 Dec 25;8(6):9696–707. doi: 10.18632/oncotarget.14201 (PMC5354764; doi:10.18632/oncotarget.14201)
Supplement: Supplementary file 3 [file oncotarget-08-9696-s003.xlsx]

## Sheet: Ark1
Supplementary Table 5: Gene set enrichment analysis for diploid (n=113) versus aneuploid (n=31) tumors
Gene sets with FDR<25% and p-value < 0.05 are listed
A. Positional gene sets, enriched in diploid tumors							B. Various gene sets, enriched in aneuploid tumors
C1: Gene sets corresponding to each human chromosome and each cytogenetic band							H: Hallmark gene sets. Gene sets that summarize and represent specific well-defined biological states or processes and display coherent expression. Generated by a computational
that has at least one gene. These gene sets are helpful in identifying effects related to							methodology based on identifying gene set overlaps and retaining genes that display coordinate expression.
chromosomal deletions or amplifications, dosage compensation, epigenetic silencing,							C6: Oncogenic signatures. Gene sets represent signatures of cellular pathways which are often dys-regulated in cancer. The majority of signatures were generated directly from microarray
and other regional effects.							data from NCBI, GEO or internal unpublished profiling experiments which involved perturbation of known cancer genes. In addition, a small number of oncogenic signatures were curated
							from scientific publications.
Gene sets located to chromosome 15q							C2: Curated gene sets. Gene sets collected from various sources such as online pathway databases, publications in PubMed, and knowledge of domain experts.
							Highlighted in blue: MYC-related gene sets
							Highlighted in green: E2F-related gene sets
							Highlighted in red: gene sets related to glycolysis
							Highlighted in purple: gene sets linking aneuploidy to cell longevity and pluripotency
Values obtained by sample permutation							Values obtained by gene permutation
Rank	Gene Set	Size	p-value	FDR (%)			Rank	Gene set	Description	Size	p-value	FDR (%)	Link to further information about gene set
1	chr15q21	73	0.0	0				H: Hallmark gene sets
2	chr15q22	71	0.0	0.06			1	HALLMARK_MYC_TARGETS_V2	Subgroup of genes regulated by MYC	50	0.01	2.08	http://software.broadinstitute.org/gsea/msigdb/geneset_page.jsp?geneSetName=HALLMARK_MYC_TARGETS_V2&keywords=HALLMARK_MYC_TARGETS_V2
3	chr9q22	72	0.0	0.08			2	HALLMARK_G2M_CHECKPOINT		181	0.01	5.55
4	chr9q32	30	0.0	0.73			3	HALLMARK_E2F_TARGETS	Cell cycle related targets of E2F transcription factors	177	0.01	7.25	http://software.broadinstitute.org/gsea/msigdb/geneset_page.jsp?geneSetName=HALLMARK_E2F_TARGETS&keywords=HALLMARK_E2F_TARGETS
5	chr9q21	44	0.0	0.89			4	HALLMARK_KRAS_SIGNALING_DN		186	0.01	6.18
6	chr15q11	27	0.0	0.94			5	HALLMARK_UV_RESPONSE_UP		151	0.03	6.94
7	chr9q31	43	0.0	1.94				C6: Oncogenic signatures gene sets
8	chr15q15	54	0.0	2.24			1	PRC2_EDD_UP.V1_UP		179	0.0	2.45
9	chr15q14	37	0.0	2.31			2	MYC_UP.V1_UP	Genes upregulated in breast cancer cells overexpressing MYC	143	0.0	11.32	http://software.broadinstitute.org/gsea/msigdb/geneset_page.jsp?geneSetName=MYC_UP.V1_UP&keywords=MYC_UP.V1_UP
10	chr15q25	36	0.01	4.06			3	PIGF_UP.V1_DN		175	0.0	8.72	http://software.broadinstitute.org/gsea/msigdb/geneset_page.jsp?geneSetName=PIGF_UP.V1_DN&keywords=PIGF_UP.V1_DN
11	chr4q32	23	0.0	4.21			4	RB_P130_DN.V1_UP	Genes upregulated in primary keratinocytes from RB1 and RBL2 knockout mice	118	0.01	9.28	http://software.broadinstitute.org/gsea/msigdb/geneset_page.jsp?geneSetName=RB_P130_DN.V1_UP&keywords=RB_P130_DN.V1_UP
12	chr13q34	30	0.01	4.1			5	RPS14_DN.V1_DN		160	0.01	14.17	http://software.broadinstitute.org/gsea/msigdb/geneset_page.jsp?geneSetName=RPS14_DN.V1_DN&keywords=RPS14_DN.V1_DN
13	chr9q33	50	0.0	3.87			6	PRC2_EZH2_UP.V1_UP		169	0.0	13.52
14	chr9q13	15	0.0	4.2			7	E2F3_UP.V1_UP	Genes upregulated in breast cancer cells overexpressing E2F3	173	0.03	23.68	http://software.broadinstitute.org/gsea/msigdb/geneset_page.jsp?geneSetName=E2F3_UP.V1_UP&keywords=E2F3_UP.V1_UP
15	chr15q26	51	0.0	4.1			8	RAPA_EARLY_UP.V1_UP		168	0.03	24.73
16	chr17p13	183	0.0	4.43			13	DCA_UP.V1_DN	Genes downregulated in lung and brain cancer cell lines treated with drug shifting metabolism from glycolysis to glucose oxidation	158	0.04	24.65	http://software.broadinstitute.org/gsea/msigdb/geneset_page.jsp?geneSetName=DCA_UP.V1_DN&keywords=DCA_UP.V1_DN
17	chr9p24	38	0.01	4.43				C2: Curated gene sets
18	chr5q13	55	0.0	4.69			1	NIKOLSKY_BREAST_CANCER_8Q23_Q24_AMPLICON		133	0	0
19	chr4p15	33	0.02	12.19			2	SOTIRIOU_BREAST_CANCER_GRADE_1_VS_3_UP		138	0	0
20	chr15q24	58	0.01	12.13			3	NIKOLSKY_BREAST_CANCER_20Q12_Q13_AMPLICON		128	0	0.01
21	chr18q22	22	0.02	12.31			4	REACTOME_RNA_POL_I_PROMOTER_OPENING		55	0	0.01
22	chr17p12	24	0.02	12.02			5	ROSTY_CERVICAL_CANCER_PROLIFERATION_CLUSTER	Genes whose expression in cervical cancer positively correlates with E6 and E7	129	0	0.07	http://software.broadinstitute.org/gsea/msigdb/geneset_page.jsp?geneSetName=ROSTY_CERVICAL_CANCER_PROLIFERATION_CLUSTER&keywords=ROSTY_CERVICAL_CANCER_PROLIFERATION_CLUSTER
23	chr15q13	30	0.03	15.99			6	REACTOME_RNA_POL_I_TRANSCRIPTION		77	0	0.06
24	chr4q11	13	0.03	17.26			7	SHEDDEN_LUNG_CANCER_POOR_SURVIVAL_A6		411	0	0.06
25	chr7q31	69	0.03	21.94			8	REACTOME_PACKAGING_OF_TELOMERE_ENDS	Genes involved in telomere maintenance	46	0	0.07
26	chr4q23	18	0.05	23			9	REACTOME_DEPOSITION_OF_NEW_CENPA_CONTAINING_NUCLEOSOMES_AT_THE_CENTROMERE		58	0	0.22
27	chr13q32	22	0.03	22.86			10	LOPEZ_MESOTELIOMA_SURVIVAL_TIME_UP		14	0	0.42
29	chr13q11	11	0.05	23.21			11	REACTOME_MEIOTIC_RECOMBINATION		77	0	0.47
30	chr13q13	21	0.05	22.61			12	AMUNDSON_GAMMA_RADIATION_RESPONSE		37	0	0.55
							13	KONG_E2F3_TARGETS	Genes upregulated in mouse fibroblasts after E2F3 knockdown	87	0	0.70	http://software.broadinstitute.org/gsea/msigdb/geneset_page.jsp?geneSetName=KONG_E2F3_TARGETS&keywords=KONG_E2F3_TARGETS
							14	REACTOME_MEIOTIC_SYNAPSIS		67	0	0.73
							15	SMID_BREAST_CANCER_LUMINAL_A_DN		16	0	0.72
							16	WHITEFORD_PEDIATRIC_CANCER_MARKERS		108	0	0.69
							17	FARMER_BREAST_CANCER_CLUSTER_2		31	0	0.82
							18	NADERI_BREAST_CANCER_PROGNOSIS_UP		44	0	0.79
							19	GINESTIER_BREAST_CANCER_ZNF217_AMPLIFIED_DN		262	0	1.31
							20	REACTOME_TELOMERE_MAINTENANCE	Genes involved in telomere maintenance	69	0	1.33	http://software.broadinstitute.org/gsea/msigdb/geneset_page.jsp?geneSetName=REACTOME_TELOMERE_MAINTENANCE&keywords=REACTOME_TELOMERE_MAINTENANCE
							21	REACTOME_AMYLOIDS		75	0	1.37
							22	KUUSELO_PANCREATIC_CANCER_19Q13_AMPLIFICATION		28	0	2.10
							23	REACTOME_RNA_POL_I_RNA_POL_III_AND_MITOCHONDRIAL_TRANSCRIPTION		110	0	2.25
							24	SLEBOS_HEAD_AND_NECK_CANCER_WITH_HPV_UP		69	0	2,36
							25	REACTOME_MEIOSIS		103	0	2.92
							26	SCHLOSSER_SERUM_RESPONSE_AUGMENTED_BY_MYC	Genes upregulated in B lymphocytes by serum, or serum combined with MYC	97	0	3.22	http://software.broadinstitute.org/gsea/msigdb/geneset_page.jsp?geneSetName=SCHLOSSER_SERUM_RESPONSE_AUGMENTED_BY_MYC&keywords=SCHLOSSER_SERUM_RESPONSE_AUGMENTED_BY_MYC
							27	REACTOME_REGULATORY_RNA_PATHWAYS		24	0.01	3.19
							28	REICHERT_MITOSIS_LIN9_TARGETS		26	0	3.38
							29	FINETTI_BREAST_CANCER_KINOME_RED		15	0	3.63
							30	CHEMNITZ_RESPONSE_TO_PROSTAGLANDIN_E2_UP		124	0	3.84
							31	REACTOME_APOPTOSIS_INDUCED_DNA_FRAGMENTATION		13	0	4.25
							32	WELCSH_BRCA1_TARGETS_DN		123	0	4.17
							33	ZHANG_INTERFERON_RESPONSE		22	0	4.16
							34	SMID_BREAST_CANCER_RELAPSE_IN_LUNG_UP		21	0	4.12
							35	TANG_SENESCENCE_TP53_TARGETS_DN		52	0	4.29
							36	NIKOLSKY_BREAST_CANCER_21Q22_AMPLICON		14	0	4.83
							37	HAMAI_APOPTOSIS_VIA_TRAIL_DN		167	0	4.90
							38	KORKOLA_CORRELATED_WITH_POU5F1	Genes with correlated expression to POU5F1 in male germ cell tumors, suggesting induced pluripotency in aneuploid tumors	27	0	4.99	http://software.broadinstitute.org/gsea/msigdb/cards/KORKOLA_CORRELATED_WITH_POU5F1.html
							39	ZHAN_MULTIPLE_MYELOMA_PR_UP		37	0	5.64
							40	GOUYER_TATI_TARGETS_DN		17	0.01	5.68
							41	NAGY_TFTC_COMPONENTS_HUMAN		16	0.01	5.61
							42	BURTON_ADIPOGENESIS_PEAK_AT_24HR		37	0	5.79
							43	GALE_APL_WITH_FLT3_MUTATED_DN		16	0.01	6.29
							44	CROONQUIST_NRAS_SIGNALING_DN		69	0	6.29
							45	CROONQUIST_IL6_DEPRIVATION_DN		94	0	6.57
							46	FAELT_B_CLL_WITH_VH3_21_UP		40	0	6.43
							47	SHEDDEN_LUNG_CANCER_GOOD_SURVIVAL_A5		58	0	6.50
							48	REACTOME_MICRORNA_MIRNA_BIOGENESIS		21	0.01	6.40
							49	GOBERT_OLIGODENDROCYTE_DIFFERENTIATION_UP		485	0	6.58
							50	WINNEPENNINCKX_MELANOMA_METASTASIS_UP		142	0	6.49
							51	HU_GENOTOXIC_DAMAGE_4HR		34	0.01	6.49
							52	REACTOME_TRANSCRIPTION		186	0	6.51
							53	CHIANG_LIVER_CANCER_SUBCLASS_PROLIFERATION_UP		154	0	7.16
							54	LI_DCP2_BOUND_MRNA		81	0	7.65
							55	ZHANG_TLX_TARGETS_UP		75	0	7.59
							56	GARGALOVIC_RESPONSE_TO_OXIDIZED_PHOSPHOLIPIDS_TURQUOISE_DN		47	0	7.72
							57	GRANDVAUX_IRF3_TARGETS_UP		15	0.02	7.60
							58	LIAO_METASTASIS		471	0	7.96
							59	ODONNELL_TFRC_TARGETS_DN		118	0	7.84
							60	NIKOLSKY_BREAST_CANCER_16P13_AMPLICON		99	0	7.77
							61	BENPORATH_PROLIFERATION		135	0	8.00
							62	REACTOME_MRNA_SPLICING_MINOR_PATHWAY		37	0.01	8.22
							63	BENNETT_SYSTEMIC_LUPUS_ERYTHEMATOSUS		28	0.01	8.41
							64	MOSERLE_IFNA_RESPONSE		28	0.01	8.38
							65	BIOCARTA_RANMS_PATHWAY		10	0	8.57
							66	ZHANG_GATA6_TARGETS_DN		58	0.01	9.13
							67	NIKOLSKY_BREAST_CANCER_19Q13.1_AMPLICON		19	0.01	9.68
							68	BILD_MYC_ONCOGENIC_SIGNATURE	Genes discriminating cells expressing c-Myc from control cells expressing GFP	170	0	9.69	http://software.broadinstitute.org/gsea/msigdb/geneset_page.jsp?geneSetName=BILD_MYC_ONCOGENIC_SIGNATURE&keywords=BILD_MYC_ONCOGENIC_SIGNATURE
							69	REACTOME_CGMP_EFFECTS		19	0.02	9.68
							70	WHITFIELD_CELL_CYCLE_LITERATURE		42	0	9.95
							71	NIKOLSKY_MUTATED_AND_AMPLIFIED_IN_BREAST_CANCER		82	0	9.85
							72	CASTELLANO_NRAS_TARGETS_DN		14	0.02	10.37
							73	GOERING_BLOOD_HDL_CHOLESTEROL_QTL_TRANS		12	0.02	10.37
							74	REACTOME_INTERACTION_BETWEEN_L1_AND_ANKYRINS		20	0.02	10.79
							75	OKAWA_NEUROBLASTOMA_1P36_31_DELETION		19	0.01	11.57
							76	REACTOME_CHROMOSOME_MAINTENANCE	Genes regulating chromosome maintenance and nucleosome assembly	108	0	11.94	http://software.broadinstitute.org/gsea/msigdb/cards/REACTOME_CHROMOSOME_MAINTENANCE.html
							77	SASAI_TARGETS_OF_CXCR6_AND_PTCH1_UP		10	0.02	11.80
							78	REACTOME_GLYCOLYSIS	Gemes involved in glycolysis	27	0.01	11.77	http://software.broadinstitute.org/gsea/msigdb/geneset_page.jsp?geneSetName=REACTOME_GLYCOLYSIS&keywords=REACTOME_GLYCOLYSIS
							79	MONTERO_THYROID_CANCER_POOR_SURVIVAL_UP		12	0.01	11.75
							80	WHITE_NEUROBLASTOMA_WITH_1P36.3_DELETION		18	0.02	11.67
							81	MCGOWAN_RSP6_TARGETS_UP		16	0.01	11.57
							82	RADAEVA_RESPONSE_TO_IFNA1_UP		51	0.01	11.76
							83	NIKOLSKY_BREAST_CANCER_1Q21_AMPLICON		33	0.01	11.84
							84	KANG_DOXORUBICIN_RESISTANCE_UP		49	0.01	11.83
							85	LI_WILMS_TUMOR_ANAPLASTIC_UP		17	0.01	12.27
							86	TOMLINS_METASTASIS_UP		13	0.02	12.27
							87	ULE_SPLICING_VIA_NOVA2		41	0.01	12.37
							88	ZHOU_CELL_CYCLE_GENES_IN_IR_RESPONSE_24HR		115	0	12.97
							89	ROETH_TERT_TARGETS_UP		14	0.02	12.89
							90	DUTERTRE_ESTRADIOL_RESPONSE_24HR_UP		294	0	12.84
							91	MIKKELSEN_MCV6_HCP_WITH_H3K27ME3		375	0	13.05
							92	CHICAS_RB1_TARGETS_LOW_SERUM		81	0	13.43
							93	BONOME_OVARIAN_CANCER_POOR_SURVIVAL_DN		18	0.03	13.67
							94	SANSOM_APC_TARGETS_REQUIRE_MYC	Genes upregulated after simultaneous APC and MYC deletion in small intestine cells	181	0	13.59	http://software.broadinstitute.org/gsea/msigdb/geneset_page.jsp?geneSetName=SANSOM_APC_TARGETS_REQUIRE_MYC&keywords=SANSOM_APC_TARGETS_REQUIRE_MYC
							95	LY_AGING_MIDDLE_DN		16	0.03	13.80
							96	CHANG_CYCLING_GENES		132	0	14.24
							97	NIKOLSKY_BREAST_CANCER_17Q21_Q25_AMPLICON		300	0	14.40
							98	LOPEZ_MESOTHELIOMA_SURVIVAL_WORST_VS_BEST_UP		13	0.02	14.61
							99	KUMAMOTO_RESPONSE_TO_NUTLIN_3A_DN		10	0.03	14.72
							100	KORKOLA_YOLK_SAC_TUMOR_UP		18	0.02	15.20
							101	RAMASWAMY_METASTASIS_UP		54	0.01	15.19
							102	LOPEZ_MESOTHELIOMA_SURVIVAL_OVERALL_DN		15	0.02	17.21
							103	REACTOME_ELONGATION_ARREST_AND_RECOVERY		31	0.02	17.27
							104	BENPORATH_ES_CORE_NINE_CORRELATED		97	0	17.39
							105	SCHLOSSER_MYC_AND_SERUM_RESPONSE_SYNERGY	Genes upregulated in B lymphocytes by combination of MYC and serum	30	0.03	17.24	http://software.broadinstitute.org/gsea/msigdb/geneset_page.jsp?geneSetName=SCHLOSSER_MYC_AND_SERUM_RESPONSE_SYNERGY&keywords=SCHLOSSER_MYC_AND_SERUM_RESPONSE_SYNERGY
							106	NIKOLSKY_BREAST_CANCER_20Q11_AMPLICON		27	0.02	17.58
							107	REACTOME_BASIGIN_INTERACTIONS		26	0.02	17.47
							108	BENPORATH_ES_1		335	0	17.46
							109	REACTOME_ABORTIVE_ELONGATION_OF_HIV1_TRANSCRIPT_IN_THE_ABSENCE_OF_TAT		23	0.02	17.59
							110	LEE_METASTASIS_AND_RNA_PROCESSING_UP		15	0.03	17.62
							111	MOOTHA_GLYCOLYSIS	Genes involved in glycolysis/oxidative phosphorylation, expression decreased in human diabetic muscle	21	0.03	17.56	http://software.broadinstitute.org/gsea/msigdb/geneset_page.jsp?geneSetName=MOOTHA_GLYCOLYSIS&keywords=MOOTHA_GLYCOLYSIS
							112	SHEPARD_BMYB_TARGETS		66	0.01	18.01
							113	GAVIN_FOXP3_TARGETS_CLUSTER_P6		81	0.01	18.33
							114	BERTUCCI_INVASIVE_CARCINOMA_DUCTAL_VS_LOBULAR_UP		23	0.04	18.96
							115	REACTOME_GLUCONEOGENESIS		31	0.03	19.40
							116	REACTOME_KINESINS		22	0.03	19.37
							117	YAO_TEMPORAL_RESPONSE_TO_PROGESTERONE_CLUSTER_4		15	0.03	19.27
							118	GAUSSMANN_MLL_AF4_FUSION_TARGETS_C_DN		17	0.04	19.83
							119	CHANDRAN_METASTASIS_UP		178	0	19.99
							120	LE_NEURONAL_DIFFERENTIATION_DN		19	0.06	19.94
							121	MIKKELSEN_MEF_HCP_WITH_H3_UNMETHYLATED		185	0	19.93
							122	ACEVEDO_LIVER_CANCER_WITH_H3K27ME3_DN		175	0	19.92
							123	WILLIAMS_ESR2_TARGETS_DN		10	0.05	20.41
							124	REN_ALVEOLAR_RHABDOMYOSARCOMA_UP		92	0	20.38
							125	LEE_EARLY_T_LYMPHOCYTE_UP		90	0.01	20.29
							126	OLSSON_E2F3_TARGETS_DN	Genes downregulated in bladder cancer cell line after E2F3 knockdown	46	0.02	20.14	http://software.broadinstitute.org/gsea/msigdb/geneset_page.jsp?geneSetName=OLSSON_E2F3_TARGETS_DN&keywords=OLSSON_E2F3_TARGETS_DN
							127	OXFORD_RALA_OR_RALB_TARGETS_UP		43	0.02	21.31
							128	VERHAAK_GLIOBLASTOMA_PRONEURAL		156	0.01	21.34
							129	BIOCARTA_GLYCOLYSIS_PATHWAY	Genes involved in glycolysis	10	0.04	21.78	http://software.broadinstitute.org/gsea/msigdb/geneset_page.jsp?geneSetName=BIOCARTA_GLYCOLYSIS_PATHWAY&keywords=BIOCARTA_GLYCOLYSIS_PATHWAY
							130	LU_EZH2_TARGETS_UP		235	0	22.25
							131	LI_WILMS_TUMOR_VS_FETAL_KIDNEY_1_DN		152	0	22.33
							132	BOWIE_RESPONSE_TO_TAMOXIFEN		17	0.04	22.40
							133	REACTOME_MRNA_CAPPING		27	0.05	22.77
							134	REACTOME_ACETYLCHOLINE_BINDING_AND_DOWNSTREAM_EVENTS		14	0.05	22.88
							135	NAKAYAMA_SOFT_TISSUE_TUMORS_PCA1_DN		71	0.01	22.92
							136	LIN_APC_TARGETS		65	0.01	22.76
							137	REACTOME_NCAM1_INTERACTIONS		37	0.04	23.30
							138	RHODES_UNDIFFERENTIATED_CANCER		65	0.03	23.27
							139	REACTOME_FORMATION_OF_RNA_POL_II_ELONGATION_COMPLEX_		41	0.04	23.26
							140	GRANDVAUX_IFN_RESPONSE_NOT_VIA_IRF3		12	0.05	23.89
							141	REACTOME_PRE_NOTCH_TRANSCRIPTION_AND_TRANSLATION		23	0.04	24.41
							142	TONKS_TARGETS_OF_RUNX1_RUNX1T1_FUSION_MONOCYTE_UP		183	0	24.44
							143	LOPEZ_MBD_TARGETS_IMPRINTED_AND_X_LINKED		16	0.04	24.52
							144	RICKMAN_HEAD_AND_NECK_CANCER_A		87	0.01	24.47
							145	REACTOME_NOREPINEPHRINE_NEUROTRANSMITTER_RELEASE_CYCLE		10	0.04	24.46
							146	LINDGREN_BLADDER_CANCER_CLUSTER_3_UP		293	0	24.41
